# Supplementary material for: Breast cancer cell-secreted miR-199b-5p hijacks neurometabolic coupling to promote brain metastasis
Source: Nat Commun. 2024 May 29;15:4549. doi: 10.1038/s41467-024-48740-0 (PMC11137082; doi:10.1038/s41467-024-48740-0)
Supplement: Supplementary file 2 — Supplementary Data File 1 [file 41467_2024_48740_MOESM2_ESM.xlsx]

## Sheet: Supplementary Data 1
Supplementary Data File 1. Patient serum smRNA-seq data summary. Data were analyzed to indicate differences between case (with brain metastasis) and control (without brain metastasis) groups of women with stage IV breast cancer. The edgeR package was used for the statistical test.
geneName	logFC	logCPM	PValue	original-control	original-case	normalized-control	normalized-case	significant
hsa-miR-199b-5p	1.19637	5.13421	0.00697315	64	157	52	121	1
hsa-miR-31-5p	1.85143	4.23817	3.05938e-05	21	82	19	74	1
hsa-miR-1299	1.11405	6.75007	0.0208364	145	337	173	357	1
hsa-miR-206	1.05428	5.00292	0.0309128	55	124	53	105	1
hsa-miR-760	-2.03808	6.5104	3.48476e-06	322	84	367	81	1
hsa-miR-10a-3p	-1.57988	4.12121	0.000237317	58	21	66	20	1
hsa-miR-4532	-1.73936	10.0194	0.00179207	4116	1327	3717	1385	1
hsa-miR-203	-1.1912	7.74475	0.00216657	581	274	765	290	1
hsa-miR-127-5p	-1.39705	4.51453	0.00290835	78	32	81	31	1
hsa-miR-215	-1.175	9.52722	0.00297735	2581	1231	2607	1021	1
hsa-miR-4665-5p	-1.11137	4.78284	0.00572497	81	40	96	40	1
hsa-miR-452-5p	-1.04121	9.27795	0.00771789	1979	1035	2131	922	1
hsa-miR-3656	-1.17131	5.23879	0.00862709	120	57	129	56	1
hsa-miR-30a-5p	-1.04011	11.0144	0.00975976	5935	3107	7043	3127	1
hsa-miR-671-5p	-1.09632	6.40279	0.010503	244	123	288	128	1
hsa-miR-483-5p	-1.06876	7.78455	0.0166399	611	314	737	347	1
hsa-miR-4516	-1.09566	6.9706	0.0176298	405	204	418	198	1
hsa-miR-21-3p	-1.09277	7.34784	0.0342086	598	302	529	272	1
hsa-miR-320a	-1.09128	15.2329	0.0346229	111059	56119	124848	64476	1
hsa-miR-378c	-1.01587	6.02149	0.0370666	216	115	210	109	1
hsa-let-7a-2-3p	1.12434	-4.06492	0.707848	0	0	0	0	0
hsa-let-7a-3p	-0.148624	5.28161	0.393412	113	109	108	83	0
hsa-let-7a-5p	0.258221	12.9531	0.765485	23784	30625	18593	20395	0
hsa-let-7b-3p	-0.194944	4.04942	0.45423	46	44	46	36	0
hsa-let-7b-5p	0.525655	12.6394	0.124988	14401	22320	12006	19362	0
hsa-let-7c	-0.788011	7.55259	0.0332725	595	371	610	313	0
hsa-let-7d-3p	0.0202502	7.35768	0.803085	459	501	388	419	0
hsa-let-7d-5p	0.174861	10.5381	0.663551	4664	5669	3409	3901	0
hsa-let-7e-3p	1.28925	-0.813692	0.10179	1	3	1	2	0
hsa-let-7e-5p	-0.0807704	7.30338	0.832171	471	479	401	375	0
hsa-let-7f-1-3p	0.518416	1.20465	0.337837	6	9	5	7	0
hsa-let-7f-2-3p	-0.47758	-0.137666	0.650794	3	2	2	2	0
hsa-let-7f-5p	0.594823	13.6534	0.378391	35994	58527	27369	35978	0
hsa-let-7g-3p	0.231919	-0.119339	0.607245	2	3	2	2	0
hsa-let-7g-5p	0.223663	14.697	0.63968	78872	99156	60560	70024	0
hsa-let-7i-3p	-0.390013	3.85373	0.502024	48	39	39	32	0
hsa-let-7i-5p	0.311082	15.0814	0.399731	88681	118451	74151	96306	0
hsa-miR-1	-0.538737	9.06023	0.811169	2229	1652	1361	1264	0
hsa-miR-100-3p	0	#NAME?	1	0	0	0	0	0
hsa-miR-100-5p	-0.112968	9.03309	0.913984	1323	1317	1309	1266	0
hsa-miR-101-3p	-0.036669	14.2414	0.614971	59288	62229	43905	51318	0
hsa-miR-101-5p	0.591148	1.2032	0.163879	6	9	4	7	0
hsa-miR-103a-2-5p	-0.0880906	0.276679	0.856303	4	4	3	3	0
hsa-miR-103a-3p	0.032138	13.3616	0.753211	34024	37456	24614	27135	0
hsa-miR-103b	0	#NAME?	1	0	0	0	0	0
hsa-miR-105-3p	1.28677	-4.8246	0.641816	0	0	0	0	0
hsa-miR-105-5p	-0.577795	2.22384	0.877813	13	9	11	12	0
hsa-miR-106a-3p	0.139766	1.69245	0.5426	10	12	7	9	0
hsa-miR-106a-5p	0.757843	10.3835	0.0694705	2876	5236	2378	4190	0
hsa-miR-106b-3p	0.078561	9.53347	0.686853	1948	2214	1708	1935	0
hsa-miR-106b-5p	0.167616	11.1765	0.469738	7087	8571	5054	6325	0
hsa-miR-107	-0.139312	6.71695	0.858915	307	300	266	251	0
hsa-miR-10a-5p	-0.971601	10.108	0.0411552	3545	1946	3551	1875	0
hsa-miR-10b-3p	-0.161323	6.25672	0.969913	185	178	189	187	0
hsa-miR-10b-5p	-0.01549	12.7585	0.786539	15781	16809	16319	17748	0
hsa-miR-1178	0	#NAME?	1	0	0	0	0	0
hsa-miR-1179	-0.354182	-1.37836	0.81871	1	1	1	1	0
hsa-miR-1180	-0.115394	7.13561	0.990922	380	378	346	345	0
hsa-miR-1181	0	#NAME?	1	0	0	0	0	0
hsa-miR-1182	0	#NAME?	1	0	0	0	0	0
hsa-miR-1183	2.28026	-6.83769	0.511596	0	0	0	0	0
hsa-miR-1184	0	#NAME?	1	0	0	0	0	0
hsa-miR-1185-1-3p	-0.106314	1.03424	0.555188	6	6	4	6	0
hsa-miR-1185-2-3p	-0.194375	0.661128	0.943123	5	5	4	4	0
hsa-miR-1185-5p	-1.61	-3.3573	0.223732	0	0	0	0	0
hsa-miR-1193	0	#NAME?	1	0	0	0	0	0
hsa-miR-1197	-0.163738	-1.52031	0.296758	1	1	1	1	0
hsa-miR-1200	0	#NAME?	1	0	0	0	0	0
hsa-miR-1202	0	#NAME?	1	0	0	0	0	0
hsa-miR-1203	0	#NAME?	1	0	0	0	0	0
hsa-miR-1204	0	#NAME?	1	0	0	0	0	0
hsa-miR-1205	0	#NAME?	1	0	0	0	0	0
hsa-miR-1206	0	#NAME?	1	0	0	0	0	0
hsa-miR-1207-3p	0	#NAME?	1	0	0	0	0	0
hsa-miR-1207-5p	0	#NAME?	1	0	0	0	0	0
hsa-miR-1208	0	#NAME?	1	0	0	0	0	0
hsa-miR-122-3p	0.0710705	2.46861	0.930487	14	16	14	13	0
hsa-miR-122-5p	0.229896	16.5143	0.453216	188834	238424	203440	256763	0
hsa-miR-1224-3p	0	#NAME?	1	0	0	0	0	0
hsa-miR-1224-5p	-0.384377	4.29012	0.294884	48	40	56	40	0
hsa-miR-1225-3p	0	#NAME?	1	0	0	0	0	0
hsa-miR-1225-5p	0.431336	-0.400917	0.508538	2	2	2	2	0
hsa-miR-1226-3p	0.389158	-2.12486	1	1	1	1	1	0
hsa-miR-1226-5p	-1.12081	0.275267	0.00471193	3	2	5	2	0
hsa-miR-1227	-0.0946852	-4.88873	1	0	0	0	0	0
hsa-miR-1228-3p	0.236639	-2.27121	0.358043	1	1	0	1	0
hsa-miR-1228-5p	-0.596178	4.4154	0.0733961	60	43	67	38	0
hsa-miR-1229	-0.104149	-2.34954	1	1	1	1	1	0
hsa-miR-1231	-2.36548	-6.85162	1	0	0	0	0	0
hsa-miR-1233	-0.0852211	-5.85995	1	0	0	0	0	0
hsa-miR-1234	-0.791766	-3.87384	1	0	0	0	0	0
hsa-miR-1236	0	#NAME?	1	0	0	0	0	0
hsa-miR-1237	-2.36548	-6.87485	1	0	0	0	0	0
hsa-miR-1238	-3.75058	-5.27176	0.267394	0	0	0	0	0
hsa-miR-124-3p	0.172661	-0.348632	0.791913	2	2	2	2	0
hsa-miR-124-5p	-0.0852211	-5.86758	1	0	0	0	0	0
hsa-miR-1243	3.12355	-5.84533	0.511596	0	0	0	0	0
hsa-miR-1244	-0.289479	-2.89994	1	0	0	0	0	0
hsa-miR-1245a	0	#NAME?	1	0	0	0	0	0
hsa-miR-1245b-3p	2.28026	-6.92504	1	0	0	0	0	0
hsa-miR-1245b-5p	3.12355	-5.97271	1	0	0	0	0	0
hsa-miR-1246	-0.922509	13.9363	0.0944961	38002	21586	48358	28713	0
hsa-miR-1247-3p	0.0186114	-2.33525	0.723547	1	1	1	0	0
hsa-miR-1247-5p	-0.105417	-1.21457	0.680172	1	1	1	1	0
hsa-miR-1248	-0.268522	-2.74844	0.660242	0	0	0	0	0
hsa-miR-1249	-0.0810715	-0.0913675	0.910008	3	3	2	2	0
hsa-miR-1250	-0.858559	4.80602	0.0591087	92	55	89	49	0
hsa-miR-1251	0.758071	-5.24617	1	0	0	0	0	0
hsa-miR-1252	0.334425	-2.21573	0.606533	1	1	0	1	0
hsa-miR-1253	-3.75058	-5.20006	0.142587	0	0	0	0	0
hsa-miR-1254	-0.0341996	5.21605	0.619019	94	98	99	84	0
hsa-miR-1255a	1.18709	2.41554	0.0378551	9	22	9	17	0
hsa-miR-1255b-2-3p	0	#NAME?	1	0	0	0	0	0
hsa-miR-1255b-5p	0.328772	5.60116	0.18317	103	140	95	144	0
hsa-miR-1256	1.24315	-3.41128	0.549228	0	0	0	0	0
hsa-miR-1257	2.28026	-6.85701	1	0	0	0	0	0
hsa-miR-1258	-0.598472	-2.11469	0.388746	1	1	1	0	0
hsa-miR-125a-3p	0.290713	5.63288	0.398692	99	131	106	138	0
hsa-miR-125a-5p	-0.27977	8.75386	0.623257	1215	1077	1142	980	0
hsa-miR-125b-1-3p	-0.166927	1.77901	0.583761	8	8	9	8	0
hsa-miR-125b-2-3p	-0.452081	5.17601	0.498878	98	77	98	80	0
hsa-miR-125b-5p	-0.66383	8.45956	0.0962258	1051	714	1085	646	0
hsa-miR-126-3p	-0.182253	10.6323	0.917013	5345	5072	3965	3839	0
hsa-miR-126-5p	-0.181464	7.69275	0.881625	760	722	520	497	0
hsa-miR-1260a	-2.36548	-6.91824	1	0	0	0	0	0
hsa-miR-1260b	0.294741	1.97392	0.31407	10	14	8	11	0
hsa-miR-1261	0	#NAME?	1	0	0	0	0	0
hsa-miR-1262	0.730399	1.0794	0.11212	4	7	4	7	0
hsa-miR-1263	2.28026	-6.85853	1	0	0	0	0	0
hsa-miR-1264	0	#NAME?	1	0	0	0	0	0
hsa-miR-1265	0	#NAME?	1	0	0	0	0	0
hsa-miR-1266	-0.979276	-0.251747	0.0977893	3	1	3	1	0
hsa-miR-1267	2.28026	-6.92504	1	0	0	0	0	0
hsa-miR-1268a	-0.834611	1.97164	0.0211507	12	7	13	6	0
hsa-miR-1268b	-0.558858	0.259804	0.123632	4	3	4	2	0
hsa-miR-1269a	-0.507646	-0.188739	0.329508	2	2	3	2	0
hsa-miR-1269b	3.74601	-0.721481	4.50611e-07	0	3	0	3	0
hsa-miR-127-3p	-0.771022	4.58874	0.0877272	70	44	75	44	0
hsa-miR-1270	0.124345	4.55312	0.77695	58	68	55	60	0
hsa-miR-1271-3p	3.65225	-5.35976	0.511596	0	0	0	0	0
hsa-miR-1271-5p	-0.287868	-1.35177	0.506438	1	1	1	1	0
hsa-miR-1272	0	#NAME?	1	0	0	0	0	0
hsa-miR-1273a	0	#NAME?	1	0	0	0	0	0
hsa-miR-1273c	-0.772625	2.43776	0.111726	18	11	17	10	0
hsa-miR-1273d	-0.512451	0.223229	0.250576	3	2	4	2	0
hsa-miR-1273e	-1.85831	-4.53499	0.641816	0	0	0	0	0
hsa-miR-1273f	-0.155775	-0.826084	0.744876	1	1	2	1	0
hsa-miR-1273g-3p	-4.69597	-4.21633	0.024096	0	0	0	0	0
hsa-miR-1273g-5p	0	#NAME?	1	0	0	0	0	0
hsa-miR-1275	-0.552603	1.7282	0.0611625	10	7	11	6	0
hsa-miR-1276	-0.972003	-0.13656	0.0404887	3	2	3	1	0
hsa-miR-1277-3p	-0.090673	0.232931	1	4	4	3	3	0
hsa-miR-1277-5p	1.97709	-4.52823	0.267394	0	0	0	0	0
hsa-miR-1278	1.04853	-1.72662	0.18486	1	1	0	1	0
hsa-miR-1279	0	#NAME?	1	0	0	0	0	0
hsa-miR-128	-0.220685	8.76093	0.666429	1333	1232	1138	995	0
hsa-miR-1280	-0.392724	-0.924487	0.174171	2	1	2	1	0
hsa-miR-1281	0	#NAME?	1	0	0	0	0	0
hsa-miR-1282	0	#NAME?	1	0	0	0	0	0
hsa-miR-1283	0.0690345	0.0530546	1	3	3	3	3	0
hsa-miR-1284	-0.0220582	0.536801	0.847491	4	4	4	3	0
hsa-miR-1285-3p	0.0175671	3.15528	0.67541	24	26	20	23	0
hsa-miR-1285-5p	-0.470038	0.162909	0.287739	4	3	3	2	0
hsa-miR-1286	-0.804395	-1.10652	0.116512	1	1	2	1	0
hsa-miR-1287	-0.699983	3.24657	0.403697	31	21	26	20	0
hsa-miR-1288	0.231782	1.2106	0.431147	5	6	5	7	0
hsa-miR-1289	0.546103	-0.00611626	0.0990071	2	3	2	3	0
hsa-miR-129-1-3p	-2.63012	-3.86631	0.155368	0	0	0	0	0
hsa-miR-129-2-3p	2.22823	-3.96739	0.0964131	0	0	0	0	0
hsa-miR-129-5p	-0.0743504	1.7471	0.833093	8	9	8	9	0
hsa-miR-1290	-0.860322	-2.48342	0.251959	1	0	1	0	0
hsa-miR-1291	0.326054	2.22519	0.234164	9	12	9	14	0
hsa-miR-1292	-0.277606	4.7561	0.502725	71	63	73	60	0
hsa-miR-1293	-3.14599	-1.34565	3.2307e-05	2	0	2	0	0
hsa-miR-1294	0.625444	5.3978	0.120644	86	143	79	128	0
hsa-miR-1295a	-0.385001	2.26617	0.431516	12	10	13	10	0
hsa-miR-1295b-3p	-0.0685949	-0.409728	1	2	2	2	2	0
hsa-miR-1295b-5p	2.28026	-6.85122	1	0	0	0	0	0
hsa-miR-1296	-0.131355	1.88192	1	11	11	9	9	0
hsa-miR-1297	-1.85831	-4.57833	0.641816	0	0	0	0	0
hsa-miR-1298	0.470416	-1.99426	0.528348	1	1	0	1	0
hsa-miR-1301	0.000843478	8.42586	0.981767	908	978	842	848	0
hsa-miR-1302	1.67283	-4.59855	0.267394	0	0	0	0	0
hsa-miR-1303	0.193518	3.2743	0.690243	23	28	22	25	0
hsa-miR-1304-3p	-0.161515	-1.04312	1	1	1	1	1	0
hsa-miR-1304-5p	0.358553	5.52887	0.257638	106	146	94	133	0
hsa-miR-1305	0	#NAME?	1	0	0	0	0	0
hsa-miR-1306-3p	0.437272	5.04494	0.420418	71	103	71	91	0
hsa-miR-1306-5p	-0.34021	0.875062	0.351924	6	5	5	4	0
hsa-miR-1307-3p	-0.474875	9.11233	0.181285	1539	1193	1640	1082	0
hsa-miR-1307-5p	-0.667292	5.0454	0.248955	92	62	96	67	0
hsa-miR-130a-3p	0.114509	5.64801	0.681649	137	160	115	131	0
hsa-miR-130a-5p	0	#NAME?	1	0	0	0	0	0
hsa-miR-130b-3p	-0.481789	7.44853	0.231015	479	369	509	350	0
hsa-miR-130b-5p	0.0858091	3.3326	0.951369	30	34	24	25	0
hsa-miR-132-3p	0.0432173	5.27306	0.857055	97	108	92	98	0
hsa-miR-132-5p	-0.364504	1.06288	0.44069	6	5	6	4	0
hsa-miR-1321	0	#NAME?	1	0	0	0	0	0
hsa-miR-1322	0.758071	-5.25393	1	0	0	0	0	0
hsa-miR-1323	0.378426	1.76739	0.518309	8	11	7	9	0
hsa-miR-1324	0	#NAME?	1	0	0	0	0	0
hsa-miR-133a	0.0354938	3.57604	0.660224	39	43	27	31	0
hsa-miR-133b	-0.486314	-4.10253	1	0	0	0	0	0
hsa-miR-134	-0.220414	7.79595	0.776548	509	471	522	571	0
hsa-miR-1343	0.51411	-0.268395	0.35412	2	3	2	2	0
hsa-miR-135a-3p	-0.916177	-1.81094	0.20719	1	1	1	0	0
hsa-miR-135a-5p	-0.372178	-0.0961045	0.456992	3	3	3	2	0
hsa-miR-135b-3p	0.410224	1.96306	0.399026	8	11	8	11	0
hsa-miR-135b-5p	0.0593245	0.737619	0.91967	4	4	4	4	0
hsa-miR-136-3p	-0.49612	2.53651	0.826066	20	15	14	15	0
hsa-miR-136-5p	-0.590454	2.15069	0.525367	15	11	12	10	0
hsa-miR-137	0.758071	-5.36988	1	0	0	0	0	0
hsa-miR-138-1-3p	-0.0852211	-5.84799	1	0	0	0	0	0
hsa-miR-138-2-3p	3.65225	-5.2758	0.267394	0	0	0	0	0
hsa-miR-138-5p	-0.034638	0.8271	0.680661	5	5	5	4	0
hsa-miR-139-3p	-0.586821	5.60626	0.145439	141	101	147	93	0
hsa-miR-139-5p	0.24717	7.19191	0.708475	385	491	339	380	0
hsa-miR-140-3p	-0.0410104	13.7396	0.782828	38665	40461	32189	35061	0
hsa-miR-140-5p	0.587963	8.33248	0.225258	805	1302	645	940	0
hsa-miR-141-3p	-0.941596	6.21946	0.0454882	221	124	239	128	0
hsa-miR-141-5p	0.386194	-1.38093	1	1	1	1	1	0
hsa-miR-142-3p	0.177863	10.1856	0.750967	3724	4536	2722	3004	0
hsa-miR-142-5p	0.153409	12.1993	0.678082	14354	17187	10817	12304	0
hsa-miR-143-3p	0.520276	13.2458	0.31055	21930	33863	20148	27608	0
hsa-miR-143-5p	-0.416694	8.07125	0.27856	766	618	772	551	0
hsa-miR-144-3p	0.124896	11.817	0.531165	11966	14047	8010	9728	0
hsa-miR-144-5p	-0.36047	9.12682	0.664848	2340	1963	1466	1282	0
hsa-miR-145-3p	-0.352558	7.02225	0.613831	392	330	345	295	0
hsa-miR-145-5p	-0.187806	5.70463	0.767362	154	145	134	122	0
hsa-miR-1468	-0.172608	2.19228	0.989593	12	11	11	11	0
hsa-miR-1469	0	#NAME?	1	0	0	0	0	0
hsa-miR-146a-3p	-1.12349	1.89242	0.0663016	15	7	12	6	0
hsa-miR-146a-5p	-0.183693	14.9653	0.658563	86534	82026	84015	73255	0
hsa-miR-146b-3p	-0.233553	4.23902	0.47617	52	48	52	41	0
hsa-miR-146b-5p	0.497298	12.2206	0.356725	11077	16834	10065	13400	0
hsa-miR-1470	0	#NAME?	1	0	0	0	0	0
hsa-miR-1471	0	#NAME?	1	0	0	0	0	0
hsa-miR-147a	-3.75058	-5.25705	0.267394	0	0	0	0	0
hsa-miR-147b	-0.971544	3.40615	0.023507	28	16	35	17	0
hsa-miR-148a-3p	0.108036	16.118	0.650216	160116	185789	162559	187106	0
hsa-miR-148a-5p	-0.167008	7.76595	0.774697	513	491	511	559	0
hsa-miR-148b-3p	0.269329	14.0244	0.671913	41937	54418	38277	43650	0
hsa-miR-148b-5p	0.0728106	3.92515	0.857918	46	52	36	38	0
hsa-miR-149-3p	-0.512947	0.260802	0.928874	3	3	3	3	0
hsa-miR-149-5p	0.206292	1.523	0.983833	6	8	7	7	0
hsa-miR-150-3p	-0.679265	3.4537	0.107746	34	23	34	20	0
hsa-miR-150-5p	0.512181	7.78118	0.568681	567	870	493	588	0
hsa-miR-151a-3p	-0.206024	13.465	0.721512	31280	29195	29331	26262	0
hsa-miR-151a-5p	0.00301239	12.5155	0.818884	17933	19347	13883	14904	0
hsa-miR-151b	-0.00550369	12.5462	0.830321	18336	19666	14214	15191	0
hsa-miR-152	0.00991845	10.3885	0.831816	3332	3612	3187	3404	0
hsa-miR-153	-0.17823	-1.88193	0.645768	1	1	1	1	0
hsa-miR-1537	-0.627026	-4.56159	1	0	0	0	0	0
hsa-miR-1538	-1.02618	-0.362009	0.0646291	3	1	3	1	0
hsa-miR-1539	2.28026	-6.85085	1	0	0	0	0	0
hsa-miR-154-3p	-0.142436	2.00737	0.168091	12	11	8	12	0
hsa-miR-154-5p	-0.438803	-0.183402	0.814618	3	2	2	2	0
hsa-miR-155-3p	2.28026	-6.88233	1	0	0	0	0	0
hsa-miR-155-5p	0.19252	7.129	0.774667	388	477	359	329	0
hsa-miR-1587	-3.21824	-5.89803	0.511596	0	0	0	0	0
hsa-miR-15a-3p	0.0981792	-2.15462	0.863963	1	1	0	1	0
hsa-miR-15a-5p	-0.0600078	7.30258	0.692931	563	581	364	412	0
hsa-miR-15b-3p	0.205572	6.58052	0.456111	292	362	208	262	0
hsa-miR-15b-5p	0.24064	7.9014	0.453986	764	972	520	656	0
hsa-miR-16-1-3p	0.413626	0.243045	0.546813	3	4	3	3	0
hsa-miR-16-2-3p	-0.0192411	9.56198	0.632272	2307	2451	1720	1996	0
hsa-miR-16-5p	0.0506293	12.6828	0.592962	22347	24919	14826	17500	0
hsa-miR-17-3p	-0.526217	5.6515	0.234388	166	124	146	101	0
hsa-miR-17-5p	0.730005	11.1088	0.113073	5152	9200	4115	6742	0
hsa-miR-181a-2-3p	-0.525255	5.23	0.245618	122	91	109	76	0
hsa-miR-181a-3p	-0.348678	6.0579	0.563527	196	166	178	149	0
hsa-miR-181a-5p	-0.160083	9.99402	0.949172	2788	2686	2482	2532	0
hsa-miR-181b-3p	-0.69759	0.260399	0.558215	4	3	3	3	0
hsa-miR-181b-5p	0.249678	8.69204	0.728871	914	1171	962	1071	0
hsa-miR-181c-3p	-0.977259	6.41505	0.0208238	278	152	283	137	0
hsa-miR-181c-5p	-0.475475	2.85038	0.234227	24	18	21	14	0
hsa-miR-181d	0.106921	4.78232	0.774475	70	82	65	71	0
hsa-miR-182-3p	-0.47433	-0.317292	0.334764	3	2	2	2	0
hsa-miR-182-5p	0.537705	12.2265	0.352703	11065	17294	10092	13469	0
hsa-miR-1825	0	#NAME?	1	0	0	0	0	0
hsa-miR-1827	0	#NAME?	1	0	0	0	0	0
hsa-miR-183-3p	0.0143871	3.00094	0.807097	22	24	20	19	0
hsa-miR-183-5p	0.450282	10.8406	0.501863	4282	6298	4040	4976	0
hsa-miR-184	-0.3378	5.38939	0.121524	109	93	79	128	0
hsa-miR-185-3p	-0.26964	7.42933	0.510744	494	442	467	381	0
hsa-miR-185-5p	0.309349	15.4153	0.415469	100740	134397	93914	120923	0
hsa-miR-186-3p	-0.680921	0.402235	0.344034	4	3	4	3	0
hsa-miR-186-5p	0.107581	14.0469	0.635837	43005	49885	38556	44656	0
hsa-miR-187-3p	-1.49174	1.39239	0.0172584	8	3	9	4	0
hsa-miR-187-5p	-3.57491	1.2257	3.1621e-08	11	1	10	1	0
hsa-miR-188-3p	-3.13023	-3.3865	0.0375727	0	0	0	0	0
hsa-miR-188-5p	-1.31357	-0.297114	0.0264353	3	1	3	1	0
hsa-miR-18a-3p	0.197715	3.12771	0.704632	24	30	20	23	0
hsa-miR-18a-5p	0.405334	8.88704	0.283134	1314	1874	971	1356	0
hsa-miR-18b-3p	0.396004	0.551788	0.286843	4	5	3	4	0
hsa-miR-18b-5p	0.299459	3.22896	0.384557	27	36	20	26	0
hsa-miR-1908	-0.108827	5.86629	0.754429	148	148	150	136	0
hsa-miR-1909-3p	-1.47032	-4.88397	1	0	0	0	0	0
hsa-miR-1909-5p	-2.76264	-2.79939	0.00398463	1	0	1	0	0
hsa-miR-190a	0.160746	5.02939	0.887492	100	120	82	78	0
hsa-miR-190b	-0.808915	7.14828	0.0102722	336	206	483	215	0
hsa-miR-191-3p	-0.210325	3.0013	0.807988	21	20	21	19	0
hsa-miR-191-5p	-0.415708	11.6703	0.275826	10980	8862	9356	6668	0
hsa-miR-1910	-0.441	-1.67291	0.372612	1	1	1	1	0
hsa-miR-1911-3p	0	#NAME?	1	0	0	0	0	0
hsa-miR-1911-5p	-0.0946852	-4.82429	1	0	0	0	0	0
hsa-miR-1912	-1.01502	-4.20995	0.488734	0	0	0	0	0
hsa-miR-1913	-0.0852211	-5.88733	1	0	0	0	0	0
hsa-miR-1914-3p	-0.525819	1.66964	0.162394	9	7	10	6	0
hsa-miR-1914-5p	1.67283	-4.61381	0.641816	0	0	0	0	0
hsa-miR-1915-3p	-0.855418	-2.01084	0.279788	1	0	1	0	0
hsa-miR-1915-5p	-1.32047	-3.95488	0.488734	0	0	0	0	0
hsa-miR-192-3p	-0.535805	-1.4795	0.473287	1	1	1	1	0
hsa-miR-192-5p	-0.364404	11.8388	0.422342	10587	8854	10120	7889	0
hsa-miR-193a-3p	-0.73969	3.26068	0.326017	29	19	27	20	0
hsa-miR-193a-5p	-0.600924	8.03582	0.36826	752	534	735	556	0
hsa-miR-193b-3p	-0.931969	4.75796	0.142427	77	44	82	51	0
hsa-miR-193b-5p	-0.56552	5.56976	0.446779	119	87	131	103	0
hsa-miR-194-3p	-0.0413421	1.27531	0.849065	6	6	6	6	0
hsa-miR-194-5p	-0.00817452	10.0044	0.761273	2940	3147	2644	2406	0
hsa-miR-195-3p	0.00558199	0.928616	0.952597	5	5	5	5	0
hsa-miR-195-5p	-0.343441	3.69253	0.149424	39	33	39	25	0
hsa-miR-196a-3p	-0.754445	-2.94977	0.833095	0	0	0	0	0
hsa-miR-196a-5p	-0.393683	5.7679	0.119092	107	87	166	102	0
hsa-miR-196b-3p	-0.100252	-3.84271	1	0	0	0	0	0
hsa-miR-196b-5p	0.12743	5.96335	0.825956	181	213	148	159	0
hsa-miR-197-3p	0.510161	6.67943	0.382406	261	399	218	286	0
hsa-miR-197-5p	0.111662	1.58812	0.968942	7	8	7	7	0
hsa-miR-1972	0	#NAME?	1	0	0	0	0	0
hsa-miR-1973	-0.0946852	-4.92537	1	0	0	0	0	0
hsa-miR-1976	-0.383884	2.57474	0.496017	18	15	16	13	0
hsa-miR-198	0	#NAME?	1	0	0	0	0	0
hsa-miR-199a-3p	-0.0944843	11.4776	0.951826	8587	8659	7076	6945	0
hsa-miR-199a-5p	-0.428622	8.82875	0.544605	1506	1205	1223	1013	0
hsa-miR-199b-3p	-0.0944843	11.4776	0.951826	8587	8659	7076	6945	0
hsa-miR-19a-3p	-0.0638989	9.48043	0.753023	2275	2343	1670	1842	0
hsa-miR-19a-5p	-0.0852211	-5.83155	1	0	0	0	0	0
hsa-miR-19b-1-5p	-0.677529	-2.24662	0.583143	1	0	1	0	0
hsa-miR-19b-2-5p	0	#NAME?	1	0	0	0	0	0
hsa-miR-19b-3p	-0.0994352	10.6819	0.679893	4985	5010	3780	4296	0
hsa-miR-200a-3p	-0.685308	9.73116	0.883767	2435	1630	2137	2042	0
hsa-miR-200a-5p	0.180414	4.79335	0.166735	54	66	54	83	0
hsa-miR-200b-3p	-0.110711	11.1533	0.735389	4984	4969	5306	5892	0
hsa-miR-200b-5p	0.159213	5.45277	0.324012	80	96	91	124	0
hsa-miR-200c-3p	-0.685386	9.44418	0.0508443	1864	1248	2219	1206	0
hsa-miR-200c-5p	0.455141	-3.59538	1	0	0	0	0	0
hsa-miR-202-3p	0.348268	-1.50447	0.33756	1	1	1	1	0
hsa-miR-202-5p	-1.01376	-2.1794	0.477841	1	0	1	0	0
hsa-miR-204-3p	-1.17942	-0.32544	0.026547	3	1	3	1	0
hsa-miR-204-5p	-0.271742	0.49442	0.905896	4	4	4	3	0
hsa-miR-205-3p	0.0276256	-0.355942	0.55619	2	2	2	2	0
hsa-miR-205-5p	0.318939	7.1324	0.180663	274	368	274	416	0
hsa-miR-2052	0	#NAME?	1	0	0	0	0	0
hsa-miR-2053	0	#NAME?	1	0	0	0	0	0
hsa-miR-2054	0	#NAME?	1	0	0	0	0	0
hsa-miR-208a	-0.683657	-1.41214	0.193529	1	1	1	1	0
hsa-miR-208b	-0.656286	0.560197	0.205391	5	3	4	3	0
hsa-miR-20a-3p	0.10098	2.94067	0.749825	25	29	18	20	0
hsa-miR-20a-5p	0.176076	13.0634	0.613359	27384	33309	19396	22687	0
hsa-miR-20b-3p	0.468224	1.54556	0.543612	7	11	6	8	0
hsa-miR-20b-5p	0.0990334	6.26242	0.456355	240	276	167	210	0
hsa-miR-21-5p	-0.0610788	16.8627	0.610675	347950	359083	316042	269877	0
hsa-miR-210	-0.696852	5.95185	0.147533	177	118	186	118	0
hsa-miR-211-3p	-0.937977	-5.27711	1	0	0	0	0	0
hsa-miR-211-5p	1.05696	-3.62512	0.488734	0	0	0	0	0
hsa-miR-2110	-0.585066	7.92345	0.201334	699	502	714	480	0
hsa-miR-2113	-2.36548	-6.85093	1	0	0	0	0	0
hsa-miR-2114-3p	-1.97347	-3.42774	0.282406	0	0	0	0	0
hsa-miR-2114-5p	-2.4157	-4.00931	0.155368	0	0	0	0	0
hsa-miR-2115-3p	-0.686046	4.05166	0.234505	46	31	48	33	0
hsa-miR-2115-5p	-0.446657	3.31797	0.293896	27	21	29	20	0
hsa-miR-2116-3p	-0.217575	-0.511902	0.888103	2	2	2	2	0
hsa-miR-2116-5p	-1.01502	-4.2904	0.641816	0	0	0	0	0
hsa-miR-2117	0	#NAME?	1	0	0	0	0	0
hsa-miR-212-3p	0.306309	-0.759327	0.87082	1	2	1	2	0
hsa-miR-212-5p	0.0660392	-0.00910571	0.363334	3	3	2	3	0
hsa-miR-214-3p	-0.835792	4.23388	0.042671	52	31	61	32	0
hsa-miR-214-5p	-0.341706	0.920833	0.474259	5	4	5	4	0
hsa-miR-216a	-0.503311	-3.10657	1	0	0	0	0	0
hsa-miR-216b	0.6706	-1.20583	0.2118	1	1	1	1	0
hsa-miR-217	0.662388	2.5806	0.251952	13	21	12	17	0
hsa-miR-218-1-3p	1.16295	0.0386572	0.0121486	1	3	1	4	0
hsa-miR-218-2-3p	-2.36548	-6.84531	1	0	0	0	0	0
hsa-miR-218-5p	0.29181	6.49175	0.0505399	192	254	156	287	0
hsa-miR-219-1-3p	-0.0454668	1.4469	0.898449	7	7	7	7	0
hsa-miR-219-2-3p	0.646528	-2.05078	0.44224	0	1	0	1	0
hsa-miR-219-5p	-3.11978	-2.53938	0.00259949	1	0	1	0	0
hsa-miR-22-3p	-0.470058	13.529	0.357798	34607	26898	33178	24937	0
hsa-miR-22-5p	-0.525343	4.1936	0.314446	59	44	52	38	0
hsa-miR-221-3p	-0.343716	10.6396	0.609682	4590	3894	4231	3612	0
hsa-miR-221-5p	0.317851	4.60224	0.428167	66	88	52	67	0
hsa-miR-222-3p	-0.00718077	10.0137	0.92247	2794	2993	2503	2580	0
hsa-miR-222-5p	-0.151119	-0.977004	0.634336	2	1	1	1	0
hsa-miR-223-3p	0.656615	11.4011	0.160531	6643	11274	5219	8077	0
hsa-miR-223-5p	0.48769	9.11276	0.351275	1323	1998	1165	1557	0
hsa-miR-224-3p	-0.405371	1.43469	0.477056	8	6	7	6	0
hsa-miR-224-5p	-0.621467	7.02783	0.392078	417	292	363	278	0
hsa-miR-2276	-0.593342	0.289079	0.22727	4	3	4	2	0
hsa-miR-2277-3p	-0.0419189	-1.22504	1	1	1	1	1	0
hsa-miR-2277-5p	-0.106356	1.60678	0.643918	8	8	8	7	0
hsa-miR-2278	-0.0623407	1.20845	0.862198	6	6	6	6	0
hsa-miR-2355-3p	-0.258252	4.50772	0.999054	70	63	56	56	0
hsa-miR-2355-5p	-0.24339	2.22071	0.866402	16	14	11	12	0
hsa-miR-2392	-2.36548	-6.84071	1	0	0	0	0	0
hsa-miR-23a-3p	0.245585	12.7663	0.735366	20330	25950	16229	18022	0
hsa-miR-23a-5p	-0.64531	7.21007	0.145826	407	280	445	283	0
hsa-miR-23b-3p	-0.0558555	8.75976	0.525674	1374	1423	1170	961	0
hsa-miR-23b-5p	-0.756077	2.11334	0.127008	12	8	13	8	0
hsa-miR-23c	-1.85831	-4.59712	0.641816	0	0	0	0	0
hsa-miR-24-1-5p	-0.37282	3.22372	0.253368	28	23	27	19	0
hsa-miR-24-2-5p	0.033305	7.30383	0.876792	385	424	398	379	0
hsa-miR-24-3p	-0.271772	11.5844	0.580363	8826	7871	8194	6903	0
hsa-miR-2467-3p	0.591996	-3.83031	1	0	0	0	0	0
hsa-miR-2467-5p	-0.0852211	-5.84398	1	0	0	0	0	0
hsa-miR-25-3p	0.493237	12.7504	0.227576	15628	23683	13797	20078	0
hsa-miR-25-5p	0.114175	6.13229	0.793628	162	189	165	180	0
hsa-miR-2681-3p	-0.101445	-3.56855	1	0	0	0	0	0
hsa-miR-2681-5p	2.28026	-6.85964	1	0	0	0	0	0
hsa-miR-2682-3p	0	#NAME?	1	0	0	0	0	0
hsa-miR-2682-5p	2.28026	-6.84614	1	0	0	0	0	0
hsa-miR-26a-1-3p	0.349804	-1.22669	0.506438	1	2	1	1	0
hsa-miR-26a-2-3p	0.422158	2.35852	0.484961	14	20	11	14	0
hsa-miR-26a-5p	0.0545374	13.2885	0.791276	34486	38559	23586	25603	0
hsa-miR-26b-3p	0.306468	1.82263	0.38753	10	13	7	10	0
hsa-miR-26b-5p	0.0655523	12.1561	0.956861	15841	17848	11314	11126	0
hsa-miR-27a-3p	-0.223207	10.1593	0.402516	3525	3251	3174	2448	0
hsa-miR-27a-5p	0.231265	5.66101	0.766316	120	151	119	130	0
hsa-miR-27b-3p	-0.206686	12.3006	0.583605	14971	13967	13453	11350	0
hsa-miR-27b-5p	0.178721	5.55518	0.838782	118	143	112	119	0
hsa-miR-28-3p	-0.386128	9.8679	0.417066	2649	2182	2585	2009	0
hsa-miR-28-5p	0.0758167	10.0797	0.793981	3064	3477	2552	2768	0
hsa-miR-2861	0	#NAME?	1	0	0	0	0	0
hsa-miR-2909	0	#NAME?	1	0	0	0	0	0
hsa-miR-296-3p	-1.2417	3.42447	0.0130147	33	15	37	16	0
hsa-miR-296-5p	0.303732	2.33164	0.541906	11	15	11	14	0
hsa-miR-2964a-3p	0.153028	-2.36924	0.855191	0	1	0	1	0
hsa-miR-2964a-5p	-0.722653	-0.291339	0.480559	3	2	2	2	0
hsa-miR-297	0	#NAME?	1	0	0	0	0	0
hsa-miR-298	0	#NAME?	1	0	0	0	0	0
hsa-miR-299-3p	-0.797067	-1.4615	0.558343	1	1	1	1	0
hsa-miR-299-5p	-0.103918	-2.67758	1	0	0	0	0	0
hsa-miR-29a-3p	-0.280288	7.77812	0.374145	591	524	614	466	0
hsa-miR-29a-5p	-0.625043	0.711341	0.158611	5	4	5	3	0
hsa-miR-29b-1-5p	0.643428	1.23	0.264643	5	8	5	7	0
hsa-miR-29b-2-5p	-0.33524	3.92541	0.520407	46	40	41	34	0
hsa-miR-29b-3p	0.464663	5.2236	0.201196	99	147	74	110	0
hsa-miR-29c-3p	-0.0299724	5.90822	0.817479	161	170	153	142	0
hsa-miR-29c-5p	0.179039	3.81722	0.627278	34	41	32	37	0
hsa-miR-300	0	#NAME?	1	0	0	0	0	0
hsa-miR-301a-3p	0.215134	1.42612	0.376714	8	10	6	7	0
hsa-miR-301a-5p	0.235547	0.638077	0.402046	5	6	3	4	0
hsa-miR-301b	0.250752	0.261949	0.782852	3	4	3	3	0
hsa-miR-302a-3p	0	#NAME?	1	0	0	0	0	0
hsa-miR-302a-5p	-1.01502	-4.23207	1	0	0	0	0	0
hsa-miR-302b-3p	2.28026	-6.85701	1	0	0	0	0	0
hsa-miR-302b-5p	0	#NAME?	1	0	0	0	0	0
hsa-miR-302c-3p	0	#NAME?	1	0	0	0	0	0
hsa-miR-302c-5p	0	#NAME?	1	0	0	0	0	0
hsa-miR-302d-3p	0	#NAME?	1	0	0	0	0	0
hsa-miR-302d-5p	0	#NAME?	1	0	0	0	0	0
hsa-miR-302e	0	#NAME?	1	0	0	0	0	0
hsa-miR-302f	0	#NAME?	1	0	0	0	0	0
hsa-miR-3064-3p	1.11024	-0.149963	0.0496587	2	4	1	3	0
hsa-miR-3064-5p	0.346934	2.48017	0.480879	13	18	12	15	0
hsa-miR-3065-3p	-0.542145	1.14209	0.0593388	7	6	7	4	0
hsa-miR-3065-5p	-0.194938	3.28842	0.0916059	29	27	30	18	0
hsa-miR-3074-3p	0	#NAME?	1	0	0	0	0	0
hsa-miR-3074-5p	-0.0415761	4.19399	0.990438	49	51	45	45	0
hsa-miR-30a-3p	-0.631007	7.05132	0.153155	351	244	398	255	0
hsa-miR-30b-3p	0.36602	3.49982	0.449114	26	36	24	31	0
hsa-miR-30b-5p	0.139929	7.32165	0.74993	494	586	374	413	0
hsa-miR-30c-1-3p	0.208028	2.9383	0.781058	19	24	18	20	0
hsa-miR-30c-2-3p	-0.737216	3.59934	0.0288855	33	22	40	20	0
hsa-miR-30c-5p	-0.0156177	9.19851	0.995425	1878	2000	1446	1443	0
hsa-miR-30d-3p	-0.416319	1.80384	0.684539	10	8	9	8	0
hsa-miR-30d-5p	-0.130043	13.1396	0.929683	23871	23484	21881	22488	0
hsa-miR-30e-3p	0.164474	8.23415	0.647173	864	1042	688	793	0
hsa-miR-30e-5p	0.0813716	12.2402	0.52868	14164	16135	10734	13052	0
hsa-miR-31-3p	0.84313	-3.64311	0.549228	0	0	0	0	0
hsa-miR-3115	-0.467239	0.0679617	0.276157	3	3	3	2	0
hsa-miR-3116	-0.937977	-5.24518	1	0	0	0	0	0
hsa-miR-3117-3p	0.625369	-1.11713	0.299713	1	2	1	1	0
hsa-miR-3117-5p	0	#NAME?	1	0	0	0	0	0
hsa-miR-3118	0.434016	-4.51537	1	0	0	0	0	0
hsa-miR-3119	0	#NAME?	1	0	0	0	0	0
hsa-miR-3120-3p	-0.110324	2.44674	0.764072	18	18	13	14	0
hsa-miR-3120-5p	-0.0270184	0.880794	0.950776	5	5	4	5	0
hsa-miR-3121-3p	0.82579	-0.764801	0.238246	1	2	1	2	0
hsa-miR-3121-5p	0	#NAME?	1	0	0	0	0	0
hsa-miR-3122	0.10662	-1.11003	1	1	1	1	1	0
hsa-miR-3123	0	#NAME?	1	0	0	0	0	0
hsa-miR-3124-3p	-0.937977	-5.2704	1	0	0	0	0	0
hsa-miR-3124-5p	-0.244583	1.32923	0.58131	7	6	7	6	0
hsa-miR-3125	-0.345713	-0.00253272	0.15941	2	2	3	2	0
hsa-miR-3126-3p	0	#NAME?	1	0	0	0	0	0
hsa-miR-3126-5p	-0.0946852	-4.77464	1	0	0	0	0	0
hsa-miR-3127-3p	-0.171633	-1.27296	0.836844	1	1	1	1	0
hsa-miR-3127-5p	0.397197	3.39385	0.320187	20	28	22	30	0
hsa-miR-3128	0.474707	-0.938311	0.644518	1	2	1	1	0
hsa-miR-3129-3p	-2.95224	-2.56251	0.0169635	1	0	1	0	0
hsa-miR-3129-5p	0.794767	-2.05183	0.87841	0	1	1	1	0
hsa-miR-3130-3p	-0.459667	4.23567	0.463984	44	35	52	41	0
hsa-miR-3130-5p	0.124188	-0.348475	1	2	3	2	2	0
hsa-miR-3131	1.36903	-1.3248	0.0145441	1	1	0	2	0
hsa-miR-3132	-2.36548	-6.91824	1	0	0	0	0	0
hsa-miR-3133	-0.474581	-2.3982	0.845034	1	0	0	0	0
hsa-miR-3134	-0.105461	-1.34885	0.558343	1	1	1	1	0
hsa-miR-3135a	0.616701	0.713194	0.225312	3	6	3	5	0
hsa-miR-3135b	0	#NAME?	1	0	0	0	0	0
hsa-miR-3136-3p	-4.69597	-4.28212	0.0774767	0	0	0	0	0
hsa-miR-3136-5p	-1.78683	-3.85921	0.403026	0	0	0	0	0
hsa-miR-3137	0.462651	-2.99313	0.594876	0	0	0	0	0
hsa-miR-3138	0.126237	2.82285	0.612554	17	20	16	19	0
hsa-miR-3139	-0.247518	0.0568681	0.718386	3	3	3	2	0
hsa-miR-3140-3p	0.551436	2.09642	0.178549	10	15	8	13	0
hsa-miR-3140-5p	-0.47758	-0.305863	0.480559	3	2	2	2	0
hsa-miR-3141	0.434016	-4.61237	1	0	0	0	0	0
hsa-miR-3142	2.28026	-6.86132	1	0	0	0	0	0
hsa-miR-3143	0.284952	3.24212	0.344463	27	35	20	27	0
hsa-miR-3144-3p	-0.386293	-2.61831	0.525801	1	0	0	0	0
hsa-miR-3144-5p	0.455141	-3.5577	1	0	0	0	0	0
hsa-miR-3145-3p	-2.54098	-1.18354	0.00031166	2	0	2	0	0
hsa-miR-3145-5p	0.0443211	-2.6246	0.684735	0	0	0	0	0
hsa-miR-3146	-0.263257	0.610863	0.425627	4	4	4	3	0
hsa-miR-3147	-2.36548	-6.84531	1	0	0	0	0	0
hsa-miR-3148	-2.01561	-2.96968	0.0300749	1	0	1	0	0
hsa-miR-3149	0.357123	-2.0302	0.627257	1	1	1	0	0
hsa-miR-3150a-3p	-0.488838	0.273117	0.443195	4	3	3	3	0
hsa-miR-3150a-5p	-1.43858	-2.7816	0.0989009	1	0	1	0	0
hsa-miR-3150b-3p	0.0889801	2.99793	0.599361	18	20	18	21	0
hsa-miR-3150b-5p	0.653137	-2.65489	0.525801	0	1	0	0	0
hsa-miR-3151	-0.307455	-1.96829	0.765504	1	1	1	1	0
hsa-miR-3152-3p	0	#NAME?	1	0	0	0	0	0
hsa-miR-3152-5p	1.77549	-3.5121	0.223732	0	0	0	0	0
hsa-miR-3153	0	#NAME?	1	0	0	0	0	0
hsa-miR-3154	0.376256	-0.552735	0.222071	1	2	1	2	0
hsa-miR-3155a	-2.25025	-1.76967	0.000530939	1	0	2	0	0
hsa-miR-3155b	-1.99912	-1.73253	0.00131308	1	0	2	0	0
hsa-miR-3156-3p	4.03832	-4.83105	0.142587	0	0	0	0	0
hsa-miR-3156-5p	-0.651864	-0.507668	0.442407	2	1	2	1	0
hsa-miR-3157-3p	0.00309011	-0.700818	0.80968	2	2	2	1	0
hsa-miR-3157-5p	0.195749	-1.8296	0.645768	1	1	1	1	0
hsa-miR-3158-3p	-0.189488	6.65892	0.892187	288	272	254	243	0
hsa-miR-3158-5p	-0.0283845	0.0253536	0.958946	3	3	3	2	0
hsa-miR-3159	-0.405704	-3.91499	0.707848	0	0	0	0	0
hsa-miR-3160-3p	0.0734825	-0.872434	0.541648	1	2	1	2	0
hsa-miR-3160-5p	3.12355	-5.84533	0.511596	0	0	0	0	0
hsa-miR-3161	-0.707391	1.07949	0.0172912	6	4	7	3	0
hsa-miR-3162-3p	0	#NAME?	1	0	0	0	0	0
hsa-miR-3162-5p	0.455141	-3.49207	0.779023	0	0	0	0	0
hsa-miR-3163	0.0771737	0.799569	0.895745	5	6	4	4	0
hsa-miR-3164	-0.0628553	0.833885	0.97477	5	5	4	4	0
hsa-miR-3165	0.721392	0.624376	0.117418	3	5	3	5	0
hsa-miR-3166	0.0615965	-2.94952	1	0	0	0	0	0
hsa-miR-3167	2.28026	-6.85856	1	0	0	0	0	0
hsa-miR-3168	0	#NAME?	1	0	0	0	0	0
hsa-miR-3169	0	#NAME?	1	0	0	0	0	0
hsa-miR-3170	-2.16376	-4.22706	0.250615	0	0	0	0	0
hsa-miR-3171	0	#NAME?	1	0	0	0	0	0
hsa-miR-3173-3p	-0.466626	-0.3335	0.427008	3	2	2	2	0
hsa-miR-3173-5p	1.1166	-0.329946	0.0847308	1	3	1	3	0
hsa-miR-3174	0.136997	0.396931	0.833667	4	4	3	3	0
hsa-miR-3175	-0.934445	0.0156538	0.134142	3	2	3	2	0
hsa-miR-3176	-0.472022	1.47676	0.191426	8	6	8	5	0
hsa-miR-3177-3p	-0.0225808	1.61932	0.98479	8	8	8	8	0
hsa-miR-3177-5p	-0.0983251	-4.31673	1	0	0	0	0	0
hsa-miR-3178	0	#NAME?	1	0	0	0	0	0
hsa-miR-3179	0.258769	2.40384	0.623952	13	17	12	14	0
hsa-miR-3180	-0.450747	1.43854	0.337442	7	5	8	6	0
hsa-miR-3180-3p	-0.450747	1.43854	0.337442	7	5	8	6	0
hsa-miR-3180-5p	0	#NAME?	1	0	0	0	0	0
hsa-miR-3181	0.758071	-5.30734	0.511596	0	0	0	0	0
hsa-miR-3182	0	#NAME?	1	0	0	0	0	0
hsa-miR-3183	-0.101445	-3.39084	1	0	0	0	0	0
hsa-miR-3184-3p	0	#NAME?	1	0	0	0	0	0
hsa-miR-3184-5p	0.99674	-2.93025	0.332821	0	1	0	0	0
hsa-miR-3185	0	#NAME?	1	0	0	0	0	0
hsa-miR-3186-3p	-0.256265	-0.909142	0.541648	1	1	2	1	0
hsa-miR-3186-5p	-2.01561	-2.96236	0.0448233	1	0	1	0	0
hsa-miR-3187-3p	-0.720667	1.90215	0.158575	12	8	11	7	0
hsa-miR-3187-5p	0.714596	-2.99208	0.630895	0	0	0	0	0
hsa-miR-3188	-0.641741	0.0180866	0.200773	3	2	3	2	0
hsa-miR-3189-3p	-0.105262	-1.37867	0.506438	1	1	1	1	0
hsa-miR-3189-5p	0	#NAME?	1	0	0	0	0	0
hsa-miR-3190-3p	0.117885	0.877055	0.831291	4	5	4	5	0
hsa-miR-3190-5p	0	#NAME?	1	0	0	0	0	0
hsa-miR-3191-3p	-0.16877	-1.4104	1	1	1	1	1	0
hsa-miR-3191-5p	-2.36548	-6.85515	1	0	0	0	0	0
hsa-miR-3192	1.06274	-0.277022	0.0373994	1	3	1	3	0
hsa-miR-3193	0.84313	-3.62978	0.549228	0	0	0	0	0
hsa-miR-3194-3p	-0.384541	-0.413249	0.406922	2	2	2	2	0
hsa-miR-3194-5p	0.434016	-4.45212	1	0	0	0	0	0
hsa-miR-3195	-4.13857	-4.85103	0.142587	0	0	0	0	0
hsa-miR-3196	0.204007	-3.59994	1	0	0	0	0	0
hsa-miR-3197	-0.104149	-2.33978	0.723547	1	1	1	0	0
hsa-miR-3198	-0.280866	2.05622	0.343112	11	10	12	9	0
hsa-miR-3199	-0.0538624	2.70825	0.963073	17	17	16	16	0
hsa-miR-32-3p	0.150364	0.875074	1	6	7	4	4	0
hsa-miR-32-5p	0.23176	3.41095	0.65103	35	44	24	28	0
hsa-miR-3200-3p	0.0667055	1.29119	0.618225	7	8	5	7	0
hsa-miR-3200-5p	-0.625128	2.11531	0.304182	15	10	12	9	0
hsa-miR-3201	-2.36548	-6.85093	1	0	0	0	0	0
hsa-miR-3202	0.304808	1.25292	0.317539	5	7	5	7	0
hsa-miR-320b	-0.206015	11.3271	0.961	5567	5196	6268	6364	0
hsa-miR-320c	0.0394321	9.24014	0.752234	1150	1273	1414	1559	0
hsa-miR-320d	-0.0448521	9.20788	0.999113	1137	1187	1454	1454	0
hsa-miR-320e	-0.327893	4.95981	0.410941	61	52	87	67	0
hsa-miR-323a-3p	-0.369311	2.61289	0.881763	20	17	15	15	0
hsa-miR-323a-5p	-0.105056	-1.42609	0.586975	1	1	1	1	0
hsa-miR-323b-3p	-0.226817	2.95585	0.111789	22	20	14	24	0
hsa-miR-323b-5p	-2.81676	-3.75716	0.155368	0	0	0	0	0
hsa-miR-324-3p	-0.328573	4.86313	0.408153	81	70	81	62	0
hsa-miR-324-5p	-0.153177	4.9806	0.73711	88	85	82	74	0
hsa-miR-325	0	#NAME?	1	0	0	0	0	0
hsa-miR-326	-0.508703	0.467076	0.153431	4	3	4	3	0
hsa-miR-328	-0.279253	3.03348	0.3575	23	21	23	17	0
hsa-miR-329	-0.153374	3.28595	0.516486	30	29	21	26	0
hsa-miR-330-3p	-0.247323	4.93567	0.736289	89	80	79	71	0
hsa-miR-330-5p	0.0316098	1.78895	0.850453	9	10	8	9	0
hsa-miR-331-3p	-0.190851	3.04508	0.476102	27	25	23	18	0
hsa-miR-331-5p	-0.474894	2.91536	0.326849	24	19	21	16	0
hsa-miR-335-3p	0.0267467	4.092	0.939223	61	66	42	41	0
hsa-miR-335-5p	-0.449513	11.7099	0.295969	10528	8300	9560	6910	0
hsa-miR-337-3p	-0.737484	1.40244	0.561253	11	7	7	6	0
hsa-miR-337-5p	-0.826849	1.04058	0.521621	8	5	6	4	0
hsa-miR-338-3p	-0.580362	0.916831	0.347524	7	5	5	4	0
hsa-miR-338-5p	0.610608	7.80174	0.316789	502	826	464	633	0
hsa-miR-339-3p	-0.330688	8.24525	0.377661	834	714	848	644	0
hsa-miR-339-5p	-0.347723	5.89739	0.448864	196	166	164	129	0
hsa-miR-33a-3p	0.742271	-0.843287	0.286163	1	2	1	2	0
hsa-miR-33a-5p	-0.428988	3.88478	0.417829	53	42	41	32	0
hsa-miR-33b-3p	-0.224468	-1.2357	0.461945	1	1	1	1	0
hsa-miR-33b-5p	-0.71322	1.20325	0.055392	7	5	8	4	0
hsa-miR-340-3p	-0.0360754	5.32624	0.884542	139	146	96	101	0
hsa-miR-340-5p	-0.0337817	9.32835	0.76222	2022	2127	1506	1654	0
hsa-miR-342-3p	-0.203519	7.59204	0.482244	516	483	526	423	0
hsa-miR-342-5p	0.233697	6.82286	0.717016	244	309	263	294	0
hsa-miR-345-3p	-3.05967	-1.84087	0.000332117	1	0	1	0	0
hsa-miR-345-5p	-0.964042	6.84828	0.0787975	366	202	359	207	0
hsa-miR-346	0.758071	-5.36195	1	0	0	0	0	0
hsa-miR-34a-3p	0.434016	-4.49905	1	0	0	0	0	0
hsa-miR-34a-5p	-0.337949	2.37265	0.506209	15	13	14	11	0
hsa-miR-34b-3p	-0.445435	-2.26342	0.284322	1	1	1	0	0
hsa-miR-34b-5p	0.758071	-5.26691	1	0	0	0	0	0
hsa-miR-34c-3p	0.439952	-1.58506	0.619266	1	1	1	1	0
hsa-miR-34c-5p	0.527322	2.78895	0.147239	14	21	13	21	0
hsa-miR-3529-3p	0	#NAME?	1	0	0	0	0	0
hsa-miR-3529-5p	1.06053	-2.33595	0.251959	0	1	0	1	0
hsa-miR-3545-3p	-2.23734	2.93209	6.09904e-07	22	5	32	6	0
hsa-miR-3545-5p	0	#NAME?	1	0	0	0	0	0
hsa-miR-3591-3p	0.455141	-3.67854	1	0	0	0	0	0
hsa-miR-3591-5p	-0.882097	-0.669767	0.0829883	2	1	2	1	0
hsa-miR-3605-3p	-0.571304	-0.916746	0.321787	2	1	2	1	0
hsa-miR-3605-5p	0.132161	4.55404	0.657197	55	65	54	62	0
hsa-miR-3606	0	#NAME?	1	0	0	0	0	0
hsa-miR-3607-3p	-0.238335	-2.58261	0.684735	1	0	0	1	0
hsa-miR-3607-5p	-0.0852211	-5.84493	1	0	0	0	0	0
hsa-miR-3609	1.17149	-1.69984	0.0646394	1	1	0	1	0
hsa-miR-361-3p	-0.238058	8.18395	0.679011	811	741	761	669	0
hsa-miR-361-5p	0.0221709	8.51212	0.843831	1062	1161	925	870	0
hsa-miR-3610	-2.36548	-6.84672	1	0	0	0	0	0
hsa-miR-3611	0.134454	3.95475	0.735268	38	45	36	40	0
hsa-miR-3612	0	#NAME?	1	0	0	0	0	0
hsa-miR-3613-3p	0.558298	1.86042	0.331878	9	14	7	10	0
hsa-miR-3613-5p	0.728534	8.02284	0.0717668	654	1166	464	814	0
hsa-miR-3614-3p	0.684848	0.437337	0.344034	3	5	3	4	0
hsa-miR-3614-5p	0.485523	3.87102	0.302733	32	48	30	42	0
hsa-miR-3615	0.0566499	5.06234	0.874658	83	93	80	84	0
hsa-miR-3616-3p	2.28026	-6.8722	1	0	0	0	0	0
hsa-miR-3616-5p	0	#NAME?	1	0	0	0	0	0
hsa-miR-3617	0.461855	0.246684	0.546813	3	5	3	3	0
hsa-miR-3618	0	#NAME?	1	0	0	0	0	0
hsa-miR-3619-3p	0.270513	-0.279976	0.497891	2	2	2	2	0
hsa-miR-3619-5p	-0.512268	-2.02336	0.34227	1	1	1	0	0
hsa-miR-362-3p	-0.538101	3.50184	0.263159	33	24	33	23	0
hsa-miR-362-5p	-0.157019	4.86436	0.846394	76	73	74	69	0
hsa-miR-3620	-1.57241	-3.82821	0.332231	0	0	0	0	0
hsa-miR-3621	0	#NAME?	1	0	0	0	0	0
hsa-miR-3622a-3p	3.12355	-5.82626	0.511596	0	0	0	0	0
hsa-miR-3622a-5p	-0.10537	-1.31032	1	1	1	1	1	0
hsa-miR-3622b-3p	-0.937977	-5.27134	1	0	0	0	0	0
hsa-miR-3622b-5p	-1.57241	-3.7793	0.549228	0	0	0	0	0
hsa-miR-363-3p	-0.441849	9.40291	0.759789	2336	1851	1743	1585	0
hsa-miR-363-5p	0.114299	2.37882	0.371602	13	15	11	15	0
hsa-miR-3646	-3.75058	-5.19252	0.142587	0	0	0	0	0
hsa-miR-3648	-0.528233	4.01182	0.114997	44	33	50	30	0
hsa-miR-3649	0	#NAME?	1	0	0	0	0	0
hsa-miR-3650	0	#NAME?	1	0	0	0	0	0
hsa-miR-3651	-0.0852211	-5.84449	1	0	0	0	0	0
hsa-miR-3652	3.65225	-5.2509	0.267394	0	0	0	0	0
hsa-miR-3653	0.229397	1.03706	0.521621	5	6	4	6	0
hsa-miR-3654	-2.54431	-2.90573	0.0202452	1	0	1	0	0
hsa-miR-3655	0	#NAME?	1	0	0	0	0	0
hsa-miR-3657	0	#NAME?	1	0	0	0	0	0
hsa-miR-3658	0	#NAME?	1	0	0	0	0	0
hsa-miR-3659	0.36352	-3.26161	1	0	0	0	0	0
hsa-miR-365a-3p	-0.365314	3.83643	0.185186	40	33	42	28	0
hsa-miR-365a-5p	-0.389674	2.38541	0.357407	13	11	15	11	0
hsa-miR-365b-3p	-0.365314	3.83643	0.185186	40	33	42	28	0
hsa-miR-365b-5p	-0.252352	2.8612	0.558656	18	16	20	16	0
hsa-miR-3660	-0.919679	-2.83054	0.414547	0	0	1	0	0
hsa-miR-3661	-0.399139	-2.03817	0.627257	1	1	1	0	0
hsa-miR-3662	0	#NAME?	1	0	0	0	0	0
hsa-miR-3663-3p	0	#NAME?	1	0	0	0	0	0
hsa-miR-3663-5p	5.44076	-3.461	0.013765	0	1	0	0	0
hsa-miR-3664-3p	-2.32046	2.16976	1.88357e-06	16	3	19	3	0
hsa-miR-3664-5p	-3.75058	-5.23097	0.267394	0	0	0	0	0
hsa-miR-3665	0	#NAME?	1	0	0	0	0	0
hsa-miR-3666	0	#NAME?	1	0	0	0	0	0
hsa-miR-3667-3p	0.149689	-3.31473	1	0	0	0	0	0
hsa-miR-3667-5p	-0.621666	-0.815433	0.250959	2	1	2	1	0
hsa-miR-3668	0	#NAME?	1	0	0	0	0	0
hsa-miR-3669	0	#NAME?	1	0	0	0	0	0
hsa-miR-367-3p	0	#NAME?	1	0	0	0	0	0
hsa-miR-367-5p	0	#NAME?	1	0	0	0	0	0
hsa-miR-3670	0	#NAME?	1	0	0	0	0	0
hsa-miR-3671	0	#NAME?	1	0	0	0	0	0
hsa-miR-3672	0	#NAME?	1	0	0	0	0	0
hsa-miR-3673	0	#NAME?	1	0	0	0	0	0
hsa-miR-3674	0	#NAME?	1	0	0	0	0	0
hsa-miR-3675-3p	0	#NAME?	1	0	0	0	0	0
hsa-miR-3675-5p	0.165369	0.732234	0.840946	4	4	4	4	0
hsa-miR-3676-3p	-2.36548	-6.85024	1	0	0	0	0	0
hsa-miR-3676-5p	-1.21	1.53748	0.0295881	9	4	10	5	0
hsa-miR-3677-3p	-0.620155	1.69017	0.199423	10	7	10	6	0
hsa-miR-3677-5p	-0.0852211	-5.85427	1	0	0	0	0	0
hsa-miR-3678-3p	-0.103918	-2.4981	1	0	0	0	0	0
hsa-miR-3678-5p	-0.0983251	-4.28926	1	0	0	0	0	0
hsa-miR-3679-3p	0	#NAME?	1	0	0	0	0	0
hsa-miR-3679-5p	-0.00315542	2.96347	0.839383	18	19	19	20	0
hsa-miR-3680-3p	1.23263	-2.64483	0.217192	0	1	0	1	0
hsa-miR-3680-5p	0.231908	1.21278	0.51322	6	8	5	6	0
hsa-miR-3681-3p	0	#NAME?	1	0	0	0	0	0
hsa-miR-3681-5p	-2.61529	-1.97621	0.00160439	1	0	1	0	0
hsa-miR-3682-3p	0.267731	1.25523	0.543753	6	7	5	6	0
hsa-miR-3682-5p	2.28026	-6.88233	1	0	0	0	0	0
hsa-miR-3683	0.278167	-1.09907	1	1	2	1	1	0
hsa-miR-3684	0.653137	-2.65623	0.525801	0	1	0	0	0
hsa-miR-3685	-1.54362	-2.54542	0.0696852	1	0	1	0	0
hsa-miR-3686	-0.492093	-1.78386	0.884448	1	1	1	1	0
hsa-miR-3687	-0.461786	-1.64332	0.903296	1	1	1	1	0
hsa-miR-3688-3p	0.258799	5.11251	0.460415	91	117	75	95	0
hsa-miR-3688-5p	3.65225	-5.29183	0.511596	0	0	0	0	0
hsa-miR-3689a-3p	0	#NAME?	1	0	0	0	0	0
hsa-miR-3689a-5p	2.28026	-6.88431	1	0	0	0	0	0
hsa-miR-3689b-3p	0	#NAME?	1	0	0	0	0	0
hsa-miR-3689b-5p	2.28026	-6.88431	1	0	0	0	0	0
hsa-miR-3689c	0	#NAME?	1	0	0	0	0	0
hsa-miR-3689d	0	#NAME?	1	0	0	0	0	0
hsa-miR-3689e	2.28026	-6.88431	1	0	0	0	0	0
hsa-miR-3689f	0	#NAME?	1	0	0	0	0	0
hsa-miR-369-3p	-0.510832	4.73506	0.586715	96	73	60	71	0
hsa-miR-369-5p	-0.31358	1.66065	0.668069	11	9	7	8	0
hsa-miR-3690	1.52689	-2.73889	0.140791	0	1	0	0	0
hsa-miR-3691-3p	3.65225	-5.28276	0.511596	0	0	0	0	0
hsa-miR-3691-5p	0.211589	2.24003	0.751021	11	14	11	12	0
hsa-miR-3692-3p	-1.07866	-2.32048	0.0385423	1	0	1	0	0
hsa-miR-3692-5p	2.28026	-6.86184	1	0	0	0	0	0
hsa-miR-370	-0.939942	7.89696	0.0687942	764	429	748	424	0
hsa-miR-3713	0	#NAME?	1	0	0	0	0	0
hsa-miR-3714	0	#NAME?	1	0	0	0	0	0
hsa-miR-371a-3p	4.80754	-4.01788	0.024096	0	0	0	0	0
hsa-miR-371a-5p	2.22823	-3.99322	0.332231	0	0	0	0	0
hsa-miR-371b-3p	2.14966	-2.39755	0.0240589	0	1	0	1	0
hsa-miR-371b-5p	0.26549	1.84387	0.538001	9	12	8	10	0
hsa-miR-372	-1.34703	-1.63858	0.0927758	1	0	1	0	0
hsa-miR-373-3p	-0.503311	-3.00994	1	0	0	0	0	0
hsa-miR-373-5p	0	#NAME?	1	0	0	0	0	0
hsa-miR-374a-3p	0.108419	5.27696	0.729131	136	158	90	100	0
hsa-miR-374a-5p	0.397383	8.72877	0.509254	1315	1865	936	1149	0
hsa-miR-374b-3p	0.430844	3.54541	0.528475	35	51	26	31	0
hsa-miR-374b-5p	0.315442	6.97844	0.46928	406	543	275	345	0
hsa-miR-374c-3p	-0.937977	-5.3387	1	0	0	0	0	0
hsa-miR-374c-5p	1.36106	-2.463	0.095795	0	1	0	1	0
hsa-miR-375	-0.205514	9.94362	0.856466	2237	2089	2489	2353	0
hsa-miR-376a-3p	-0.205197	3.55513	0.232574	37	35	23	34	0
hsa-miR-376a-5p	-0.550384	-0.808246	0.93069	2	2	1	1	0
hsa-miR-376b	0.103708	0.40397	0.206302	3	4	2	4	0
hsa-miR-376c	-0.451923	3.30472	0.799319	32	25	23	25	0
hsa-miR-377-3p	-0.677639	-0.0548942	0.91309	3	2	2	2	0
hsa-miR-377-5p	-0.930892	2.18194	0.0887052	13	8	14	8	0
hsa-miR-378a-3p	-0.704684	11.7956	0.137641	10326	6821	10724	6754	0
hsa-miR-378a-5p	-0.0401559	3.46499	0.846003	28	30	28	26	0
hsa-miR-378b	0.758071	-5.27243	1	0	0	0	0	0
hsa-miR-378d	-1.3673	3.55833	0.00820624	42	18	41	17	0
hsa-miR-378e	-1.58589	-2.05892	0.0517801	1	0	1	0	0
hsa-miR-378f	-0.400108	1.14227	0.352652	6	5	6	5	0
hsa-miR-378g	-1.45139	-0.0948765	0.00880916	3	1	4	1	0
hsa-miR-378h	0	#NAME?	1	0	0	0	0	0
hsa-miR-378i	-1.09963	2.06066	0.0752239	13	6	13	7	0
hsa-miR-379-3p	-0.234125	3.4538	0.616698	38	34	25	29	0
hsa-miR-379-5p	-0.0354054	6.29555	0.468971	241	253	171	215	0
hsa-miR-380-3p	0.013708	-0.467067	0.564027	2	2	2	2	0
hsa-miR-380-5p	-0.652538	-0.319958	1	3	2	2	2	0
hsa-miR-381	-0.350299	3.27346	0.799392	32	27	23	25	0
hsa-miR-382-3p	-0.177219	4.1546	0.234794	48	45	36	52	0
hsa-miR-382-5p	0.0350945	8.50124	0.283727	819	903	744	1038	0
hsa-miR-383	1.56546	-1.62576	0.00477361	0	1	0	1	0
hsa-miR-384	0	#NAME?	1	0	0	0	0	0
hsa-miR-3907	-0.0852211	-5.86914	1	0	0	0	0	0
hsa-miR-3908	0	#NAME?	1	0	0	0	0	0
hsa-miR-3909	-0.0087688	3.99242	0.876732	43	47	40	38	0
hsa-miR-3910	0	#NAME?	1	0	0	0	0	0
hsa-miR-3911	-0.359838	0.988118	0.671049	5	4	5	5	0
hsa-miR-3912	-0.307431	0.72275	0.681632	5	5	4	4	0
hsa-miR-3913-3p	1.02005	-3.31706	0.223732	0	0	0	0	0
hsa-miR-3913-5p	-0.186115	4.2376	0.919636	49	46	47	46	0
hsa-miR-3914	0.0833473	-2.74826	0.845034	0	0	0	0	0
hsa-miR-3915	0	#NAME?	1	0	0	0	0	0
hsa-miR-3916	1.22789	-2.26009	0.150094	0	1	0	1	0
hsa-miR-3917	-1.47032	-4.92555	0.267394	0	0	0	0	0
hsa-miR-3918	-0.0471403	-1.18144	0.919358	1	1	1	1	0
hsa-miR-3919	0.434016	-4.54603	1	0	0	0	0	0
hsa-miR-3920	-0.10537	-1.51418	0.619266	1	1	1	1	0
hsa-miR-3921	0	#NAME?	1	0	0	0	0	0
hsa-miR-3922-3p	0	#NAME?	1	0	0	0	0	0
hsa-miR-3922-5p	1.28677	-4.93079	1	0	0	0	0	0
hsa-miR-3923	0	#NAME?	1	0	0	0	0	0
hsa-miR-3924	0	#NAME?	1	0	0	0	0	0
hsa-miR-3925-3p	3.12355	-5.84841	0.511596	0	0	0	0	0
hsa-miR-3925-5p	1.50944	-1.78868	0.0646394	0	1	0	1	0
hsa-miR-3926	0	#NAME?	1	0	0	0	0	0
hsa-miR-3927	-2.36548	-6.87485	1	0	0	0	0	0
hsa-miR-3928	-0.719981	4.46438	0.109737	69	45	68	41	0
hsa-miR-3929	0.576587	-1.68788	0.795733	1	1	1	1	0
hsa-miR-3934	-0.898427	-0.0436515	0.363334	3	2	3	2	0
hsa-miR-3935	0	#NAME?	1	0	0	0	0	0
hsa-miR-3936	-0.454713	-2.80704	0.660242	0	0	0	0	0
hsa-miR-3937	-3.21824	-5.8511	0.511596	0	0	0	0	0
hsa-miR-3938	-1.25813	-3.45299	0.396031	0	0	0	0	0
hsa-miR-3939	0.119668	-0.280805	0.753914	2	3	2	2	0
hsa-miR-3940-3p	-0.538655	0.751486	0.194537	5	4	5	3	0
hsa-miR-3940-5p	0.820078	-4.22253	0.488734	0	0	0	0	0
hsa-miR-3941	0	#NAME?	1	0	0	0	0	0
hsa-miR-3942-3p	1.97709	-4.33738	0.641816	0	0	0	0	0
hsa-miR-3942-5p	0.255162	0.163911	0.594188	3	4	2	3	0
hsa-miR-3943	0	#NAME?	1	0	0	0	0	0
hsa-miR-3944-3p	2.28026	-6.84702	1	0	0	0	0	0
hsa-miR-3944-5p	0.0805769	1.16826	0.801877	5	5	5	6	0
hsa-miR-3945	0	#NAME?	1	0	0	0	0	0
hsa-miR-3960	-0.100252	-3.86175	1	0	0	0	0	0
hsa-miR-3972	0	#NAME?	1	0	0	0	0	0
hsa-miR-3973	0	#NAME?	1	0	0	0	0	0
hsa-miR-3974	0	#NAME?	1	0	0	0	0	0
hsa-miR-3975	0	#NAME?	1	0	0	0	0	0
hsa-miR-3976	0	#NAME?	1	0	0	0	0	0
hsa-miR-3977	0	#NAME?	1	0	0	0	0	0
hsa-miR-3978	0	#NAME?	1	0	0	0	0	0
hsa-miR-409-3p	-0.304746	7.96129	0.757951	631	550	583	642	0
hsa-miR-409-5p	-0.455374	3.06834	0.959385	27	21	21	20	0
hsa-miR-410	-0.427528	4.22884	0.396411	63	50	40	52	0
hsa-miR-411-3p	-0.677332	2.07643	0.796977	18	12	11	10	0
hsa-miR-411-5p	-0.348001	4.59158	0.663682	95	80	55	63	0
hsa-miR-412	1.12434	-4.00516	0.488734	0	0	0	0	0
hsa-miR-421	0.0603406	7.19506	0.89971	416	467	353	367	0
hsa-miR-422a	-3.21824	-5.8286	0.511596	0	0	0	0	0
hsa-miR-423-3p	-0.369513	11.5575	0.451663	8822	7352	8271	6548	0
hsa-miR-423-5p	-0.0228735	16.0681	0.944287	156384	165718	167062	170721	0
hsa-miR-424-3p	-0.107026	5.52422	0.93724	132	132	115	112	0
hsa-miR-424-5p	0.271961	6.26725	0.603199	226	294	174	205	0
hsa-miR-425-3p	-0.171129	6.69652	0.902509	299	286	260	250	0
hsa-miR-425-5p	-0.147868	14.0217	0.914624	44829	43562	41565	40206	0
hsa-miR-4251	0	#NAME?	1	0	0	0	0	0
hsa-miR-4252	0	#NAME?	1	0	0	0	0	0
hsa-miR-4253	0	#NAME?	1	0	0	0	0	0
hsa-miR-4254	0	#NAME?	1	0	0	0	0	0
hsa-miR-4255	0	#NAME?	1	0	0	0	0	0
hsa-miR-4256	0	#NAME?	1	0	0	0	0	0
hsa-miR-4257	0	#NAME?	1	0	0	0	0	0
hsa-miR-4258	0	#NAME?	1	0	0	0	0	0
hsa-miR-4259	0	#NAME?	1	0	0	0	0	0
hsa-miR-4260	0	#NAME?	1	0	0	0	0	0
hsa-miR-4261	0	#NAME?	1	0	0	0	0	0
hsa-miR-4262	0	#NAME?	1	0	0	0	0	0
hsa-miR-4263	0	#NAME?	1	0	0	0	0	0
hsa-miR-4264	0	#NAME?	1	0	0	0	0	0
hsa-miR-4265	0	#NAME?	1	0	0	0	0	0
hsa-miR-4266	0	#NAME?	1	0	0	0	0	0
hsa-miR-4267	0	#NAME?	1	0	0	0	0	0
hsa-miR-4268	0	#NAME?	1	0	0	0	0	0
hsa-miR-4269	0	#NAME?	1	0	0	0	0	0
hsa-miR-4270	0	#NAME?	1	0	0	0	0	0
hsa-miR-4271	0	#NAME?	1	0	0	0	0	0
hsa-miR-4272	0	#NAME?	1	0	0	0	0	0
hsa-miR-4273	0	#NAME?	1	0	0	0	0	0
hsa-miR-4274	0	#NAME?	1	0	0	0	0	0
hsa-miR-4275	0	#NAME?	1	0	0	0	0	0
hsa-miR-4276	0	#NAME?	1	0	0	0	0	0
hsa-miR-4277	0	#NAME?	1	0	0	0	0	0
hsa-miR-4278	0	#NAME?	1	0	0	0	0	0
hsa-miR-4279	0	#NAME?	1	0	0	0	0	0
hsa-miR-4280	0	#NAME?	1	0	0	0	0	0
hsa-miR-4281	0	#NAME?	1	0	0	0	0	0
hsa-miR-4282	0	#NAME?	1	0	0	0	0	0
hsa-miR-4283	0	#NAME?	1	0	0	0	0	0
hsa-miR-4284	0.718522	-0.678343	0.374911	1	2	1	2	0
hsa-miR-4285	0	#NAME?	1	0	0	0	0	0
hsa-miR-4286	-0.427515	5.15546	0.282368	117	94	102	73	0
hsa-miR-4287	0	#NAME?	1	0	0	0	0	0
hsa-miR-4288	0	#NAME?	1	0	0	0	0	0
hsa-miR-4289	0	#NAME?	1	0	0	0	0	0
hsa-miR-429	-0.577338	5.53817	0.414196	120	87	129	100	0
hsa-miR-4290	0	#NAME?	1	0	0	0	0	0
hsa-miR-4291	0	#NAME?	1	0	0	0	0	0
hsa-miR-4292	0	#NAME?	1	0	0	0	0	0
hsa-miR-4293	0	#NAME?	1	0	0	0	0	0
hsa-miR-4294	0	#NAME?	1	0	0	0	0	0
hsa-miR-4295	0	#NAME?	1	0	0	0	0	0
hsa-miR-4296	0	#NAME?	1	0	0	0	0	0
hsa-miR-4297	0	#NAME?	1	0	0	0	0	0
hsa-miR-4298	0	#NAME?	1	0	0	0	0	0
hsa-miR-4299	0	#NAME?	1	0	0	0	0	0
hsa-miR-4300	0	#NAME?	1	0	0	0	0	0
hsa-miR-4301	0	#NAME?	1	0	0	0	0	0
hsa-miR-4302	0	#NAME?	1	0	0	0	0	0
hsa-miR-4303	0	#NAME?	1	0	0	0	0	0
hsa-miR-4304	0	#NAME?	1	0	0	0	0	0
hsa-miR-4305	0	#NAME?	1	0	0	0	0	0
hsa-miR-4306	0.743343	1.90773	0.170362	9	16	7	11	0
hsa-miR-4307	0	#NAME?	1	0	0	0	0	0
hsa-miR-4308	0	#NAME?	1	0	0	0	0	0
hsa-miR-4309	0	#NAME?	1	0	0	0	0	0
hsa-miR-431-3p	-0.485093	0.355943	0.93263	4	3	3	3	0
hsa-miR-431-5p	-0.559997	1.98366	0.939716	14	10	10	10	0
hsa-miR-4310	0	#NAME?	1	0	0	0	0	0
hsa-miR-4311	0	#NAME?	1	0	0	0	0	0
hsa-miR-4312	0	#NAME?	1	0	0	0	0	0
hsa-miR-4313	0	#NAME?	1	0	0	0	0	0
hsa-miR-4314	0	#NAME?	1	0	0	0	0	0
hsa-miR-4315	0	#NAME?	1	0	0	0	0	0
hsa-miR-4316	0	#NAME?	1	0	0	0	0	0
hsa-miR-4317	0	#NAME?	1	0	0	0	0	0
hsa-miR-4318	0	#NAME?	1	0	0	0	0	0
hsa-miR-4319	0	#NAME?	1	0	0	0	0	0
hsa-miR-432-3p	-4.69597	-4.36213	0.0774767	0	0	0	0	0
hsa-miR-432-5p	-0.0349585	5.63472	0.403406	132	139	106	138	0
hsa-miR-4320	0	#NAME?	1	0	0	0	0	0
hsa-miR-4321	0	#NAME?	1	0	0	0	0	0
hsa-miR-4322	0	#NAME?	1	0	0	0	0	0
hsa-miR-4323	-2.36548	-6.91824	1	0	0	0	0	0
hsa-miR-4324	0	#NAME?	1	0	0	0	0	0
hsa-miR-4325	0	#NAME?	1	0	0	0	0	0
hsa-miR-4326	0.336556	2.08056	0.745032	10	14	10	11	0
hsa-miR-4327	0	#NAME?	1	0	0	0	0	0
hsa-miR-4328	0	#NAME?	1	0	0	0	0	0
hsa-miR-4329	0	#NAME?	1	0	0	0	0	0
hsa-miR-433	-0.527347	4.14033	0.78719	58	43	45	41	0
hsa-miR-4330	0	#NAME?	1	0	0	0	0	0
hsa-miR-4417	-1.32047	-4.01623	0.488734	0	0	0	0	0
hsa-miR-4418	0	#NAME?	1	0	0	0	0	0
hsa-miR-4419a	0	#NAME?	1	0	0	0	0	0
hsa-miR-4419b	-2.36548	-6.85855	1	0	0	0	0	0
hsa-miR-4420	2.28026	-6.85122	1	0	0	0	0	0
hsa-miR-4421	-2.1387	-3.35932	0.0375727	0	0	0	0	0
hsa-miR-4422	-0.686044	-0.973185	0.634336	2	1	1	1	0
hsa-miR-4423-3p	0	#NAME?	1	0	0	0	0	0
hsa-miR-4423-5p	1.28677	-4.8363	0.641816	0	0	0	0	0
hsa-miR-4424	-1.41785	-0.624217	0.0576202	3	1	2	1	0
hsa-miR-4425	-2.1868	-1.99523	0.00160439	1	0	1	0	0
hsa-miR-4426	-0.503311	-2.90249	0.833095	0	0	0	0	0
hsa-miR-4427	-3.13023	-3.44101	0.0600362	0	0	0	0	0
hsa-miR-4428	0	#NAME?	1	0	0	0	0	0
hsa-miR-4429	0.0505664	-0.754504	1	1	1	2	2	0
hsa-miR-4430	2.28026	-6.84702	1	0	0	0	0	0
hsa-miR-4431	-0.0946852	-4.82196	1	0	0	0	0	0
hsa-miR-4432	0	#NAME?	1	0	0	0	0	0
hsa-miR-4433-3p	0.0981114	1.16888	0.757794	6	6	5	6	0
hsa-miR-4433-5p	-1.01502	-4.29267	1	0	0	0	0	0
hsa-miR-4434	0	#NAME?	1	0	0	0	0	0
hsa-miR-4435	0.0849453	1.60657	0.907565	8	9	7	8	0
hsa-miR-4436a	0.301267	-2.56975	0.833095	0	1	0	0	0
hsa-miR-4436b-3p	-1.34703	-1.77642	0.0814934	1	0	1	0	0
hsa-miR-4436b-5p	0	#NAME?	1	0	0	0	0	0
hsa-miR-4437	-1.03527	-1.54653	0.209702	1	1	1	1	0
hsa-miR-4438	0	#NAME?	1	0	0	0	0	0
hsa-miR-4439	0	#NAME?	1	0	0	0	0	0
hsa-miR-4440	0.346501	0.538939	0.517213	3	5	3	4	0
hsa-miR-4441	0	#NAME?	1	0	0	0	0	0
hsa-miR-4442	3.65225	-5.27161	0.267394	0	0	0	0	0
hsa-miR-4443	-1.11413	0.822917	0.0348051	7	3	6	3	0
hsa-miR-4444	-1.55367	-0.306346	0.00885806	3	1	3	1	0
hsa-miR-4445-3p	0	#NAME?	1	0	0	0	0	0
hsa-miR-4445-5p	-2.36548	-6.87722	1	0	0	0	0	0
hsa-miR-4446-3p	0.0184516	5.59541	0.767474	122	133	113	124	0
hsa-miR-4446-5p	0.111575	-3.15297	0.801251	0	0	0	0	0
hsa-miR-4447	2.28026	-6.85085	1	0	0	0	0	0
hsa-miR-4448	0	#NAME?	1	0	0	0	0	0
hsa-miR-4449	-0.452153	-0.0611987	0.662068	3	2	3	2	0
hsa-miR-4450	1.28677	-4.82197	0.641816	0	0	0	0	0
hsa-miR-4451	-1.25813	-3.60514	0.0964131	0	0	0	0	0
hsa-miR-4452	0	#NAME?	1	0	0	0	0	0
hsa-miR-4453	2.28026	-6.86184	1	0	0	0	0	0
hsa-miR-4454	-1.47032	-4.91889	0.511596	0	0	0	0	0
hsa-miR-4455	0	#NAME?	1	0	0	0	0	0
hsa-miR-4456	0	#NAME?	1	0	0	0	0	0
hsa-miR-4457	0.287737	-3.93786	1	0	0	0	0	0
hsa-miR-4458	0	#NAME?	1	0	0	0	0	0
hsa-miR-4459	-0.75805	-0.115591	0.363426	3	2	3	2	0
hsa-miR-4460	0	#NAME?	1	0	0	0	0	0
hsa-miR-4461	-0.816927	-1.2849	0.195898	1	1	1	1	0
hsa-miR-4462	0	#NAME?	1	0	0	0	0	0
hsa-miR-4463	-0.919679	-2.93732	0.660242	0	0	0	0	0
hsa-miR-4464	-1.04371	-3.87308	1	0	0	0	0	0
hsa-miR-4465	0	#NAME?	1	0	0	0	0	0
hsa-miR-4466	-0.713502	1.83975	0.220867	11	7	11	7	0
hsa-miR-4467	0.150535	-0.177766	0.861695	2	3	2	2	0
hsa-miR-4468	0	#NAME?	1	0	0	0	0	0
hsa-miR-4469	3.12355	-5.82825	0.511596	0	0	0	0	0
hsa-miR-4470	-2.16313	0.386485	0.00288854	5	1	5	2	0
hsa-miR-4471	0	#NAME?	1	0	0	0	0	0
hsa-miR-4472	0	#NAME?	1	0	0	0	0	0
hsa-miR-4473	0.61061	-2.94281	0.630895	0	0	0	0	0
hsa-miR-4474-3p	-0.238335	-2.39543	1	1	0	0	0	0
hsa-miR-4474-5p	0	#NAME?	1	0	0	0	0	0
hsa-miR-4475	0	#NAME?	1	0	0	0	0	0
hsa-miR-4476	0	#NAME?	1	0	0	0	0	0
hsa-miR-4477a	-0.0852211	-5.91832	1	0	0	0	0	0
hsa-miR-4477b	-0.194778	-0.464759	0.5209	2	2	2	1	0
hsa-miR-4478	-0.0946852	-4.84453	1	0	0	0	0	0
hsa-miR-4479	-0.380444	-1.72737	0.604091	1	1	1	1	0
hsa-miR-448	2.28026	-6.88431	1	0	0	0	0	0
hsa-miR-4480	4.03832	-4.84808	0.142587	0	0	0	0	0
hsa-miR-4481	0	#NAME?	1	0	0	0	0	0
hsa-miR-4482-3p	-1.22236	-0.905237	0.361225	2	1	2	1	0
hsa-miR-4482-5p	0.169954	0.833047	0.121636	5	6	3	6	0
hsa-miR-4483	0	#NAME?	1	0	0	0	0	0
hsa-miR-4484	-0.919679	-3.03217	0.630895	0	0	0	0	0
hsa-miR-4485	0.434052	0.725375	0.450884	4	5	3	5	0
hsa-miR-4486	0	#NAME?	1	0	0	0	0	0
hsa-miR-4487	1.24607	-1.43403	0.0730414	1	1	1	1	0
hsa-miR-4488	0.764805	6.36257	0.143972	131	240	157	248	0
hsa-miR-4489	0.214556	0.267865	0.505021	3	3	3	3	0
hsa-miR-4490	0	#NAME?	1	0	0	0	0	0
hsa-miR-4491	-1.26825	-2.33479	0.194836	1	0	1	0	0
hsa-miR-4492	-0.0653861	7.97757	0.513437	672	691	682	557	0
hsa-miR-4493	0	#NAME?	1	0	0	0	0	0
hsa-miR-4494	0	#NAME?	1	0	0	0	0	0
hsa-miR-4495	0	#NAME?	1	0	0	0	0	0
hsa-miR-4496	-3.21824	-5.84937	0.511596	0	0	0	0	0
hsa-miR-4497	0.0729165	-1.80235	0.889871	1	1	1	1	0
hsa-miR-4498	-0.158263	0.0187906	0.755377	3	3	3	2	0
hsa-miR-4499	-2.16376	-4.21283	0.250615	0	0	0	0	0
hsa-miR-449a	-1.41479	1.78664	0.0022851	12	5	13	4	0
hsa-miR-449b-3p	-2.47936	-2.00142	0.0104415	1	0	1	0	0
hsa-miR-449b-5p	-2.70486	-0.410825	1.0138e-05	4	1	3	0	0
hsa-miR-449c-3p	-3.21824	-5.82751	0.511596	0	0	0	0	0
hsa-miR-449c-5p	-2.77657	1.7992	1.03363e-08	16	2	15	2	0
hsa-miR-4500	2.28026	-6.92504	1	0	0	0	0	0
hsa-miR-4501	-1.3266	-1.91626	0.0402456	1	0	1	0	0
hsa-miR-4502	0	#NAME?	1	0	0	0	0	0
hsa-miR-4503	1.01513	1.98525	0.0729958	8	18	7	12	0
hsa-miR-4504	0.245157	2.54518	0.693066	15	19	13	15	0
hsa-miR-4505	-2.36548	-6.85992	1	0	0	0	0	0
hsa-miR-4506	0	#NAME?	1	0	0	0	0	0
hsa-miR-4507	-0.937977	-5.3014	1	0	0	0	0	0
hsa-miR-4508	-0.194376	8.64162	0.299409	1094	1030	1139	825	0
hsa-miR-4509	0	#NAME?	1	0	0	0	0	0
hsa-miR-450a-3p	-0.0923959	1.80049	0.972876	10	10	9	8	0
hsa-miR-450a-5p	0.0158373	6.9527	0.919085	359	391	300	309	0
hsa-miR-450b-3p	-0.103918	-2.48119	0.845034	0	0	1	0	0
hsa-miR-450b-5p	0.27268	5.91038	0.745813	150	196	140	155	0
hsa-miR-4510	-2.36548	-6.91824	1	0	0	0	0	0
hsa-miR-4511	0.469585	2.55466	0.379355	13	20	12	16	0
hsa-miR-4512	2.44206	-4.03216	0.403026	0	0	0	0	0
hsa-miR-4513	0	#NAME?	1	0	0	0	0	0
hsa-miR-4514	0	#NAME?	1	0	0	0	0	0
hsa-miR-4515	2.28026	-6.88233	1	0	0	0	0	0
hsa-miR-4517	2.22033	-2.66361	0.0136806	0	1	0	1	0
hsa-miR-4518	-2.36548	-6.84071	1	0	0	0	0	0
hsa-miR-4519	0	#NAME?	1	0	0	0	0	0
hsa-miR-451a	-0.52658	15.6171	0.893728	189922	141946	126104	120988	0
hsa-miR-451b	-0.738407	-0.904656	0.361225	2	1	2	1	0
hsa-miR-452-3p	-2.10693	3.1437	2.05936e-06	33	8	36	7	0
hsa-miR-4520a-3p	1.37547	-3.90311	0.488734	0	0	0	0	0
hsa-miR-4520a-5p	0	#NAME?	1	0	0	0	0	0
hsa-miR-4520b-3p	-0.0852211	-5.86411	1	0	0	0	0	0
hsa-miR-4520b-5p	0	#NAME?	1	0	0	0	0	0
hsa-miR-4521	0.822476	1.73911	0.046765	6	12	6	11	0
hsa-miR-4522	-0.0946852	-4.80566	1	0	0	0	0	0
hsa-miR-4523	-1.79972	-1.99601	0.0121404	1	0	1	0	0
hsa-miR-4524a-3p	-1.01502	-4.24486	0.707848	0	0	0	0	0
hsa-miR-4524a-5p	3.12355	-5.85012	0.511596	0	0	0	0	0
hsa-miR-4524b-3p	0	#NAME?	1	0	0	0	0	0
hsa-miR-4524b-5p	0	#NAME?	1	0	0	0	0	0
hsa-miR-4525	-0.611884	-1.66915	0.604091	1	1	1	1	0
hsa-miR-4526	-5.09702	-3.69511	0.00469312	0	0	1	0	0
hsa-miR-4527	0	#NAME?	1	0	0	0	0	0
hsa-miR-4528	0	#NAME?	1	0	0	0	0	0
hsa-miR-4529-3p	3.65225	-5.26669	0.267394	0	0	0	0	0
hsa-miR-4529-5p	0	#NAME?	1	0	0	0	0	0
hsa-miR-4530	0	#NAME?	1	0	0	0	0	0
hsa-miR-4531	0	#NAME?	1	0	0	0	0	0
hsa-miR-4533	-0.214779	-0.395293	0.895088	2	2	2	2	0
hsa-miR-4534	0	#NAME?	1	0	0	0	0	0
hsa-miR-4535	-3.21824	-5.8511	0.511596	0	0	0	0	0
hsa-miR-4536-3p	0	#NAME?	1	0	0	0	0	0
hsa-miR-4536-5p	-0.550384	-0.585209	0.410343	2	2	2	1	0
hsa-miR-4537	0	#NAME?	1	0	0	0	0	0
hsa-miR-4538	0	#NAME?	1	0	0	0	0	0
hsa-miR-4539	0	#NAME?	1	0	0	0	0	0
hsa-miR-454-3p	0.66099	5.86676	0.290193	171	291	120	167	0
hsa-miR-454-5p	0.377699	2.85591	0.277459	19	27	15	21	0
hsa-miR-4540	0	#NAME?	1	0	0	0	0	0
hsa-miR-455-3p	-0.34988	2.08433	0.30345	11	10	12	9	0
hsa-miR-455-5p	-0.447631	5.27978	0.152808	98	77	117	74	0
hsa-miR-4632	-0.100252	-3.97145	1	0	0	0	0	0
hsa-miR-4633-3p	-2.36548	-6.87485	1	0	0	0	0	0
hsa-miR-4633-5p	0	#NAME?	1	0	0	0	0	0
hsa-miR-4634	0	#NAME?	1	0	0	0	0	0
hsa-miR-4635	0.855163	-3.25761	0.282406	0	0	0	0	0
hsa-miR-4636	-1.32529	-2.71827	0.1315	1	0	1	0	0
hsa-miR-4637	0.61187	2.70078	0.208496	15	25	13	19	0
hsa-miR-4638-3p	-0.251876	-2.47513	0.855191	0	0	0	1	0
hsa-miR-4638-5p	-1.06801	-0.624261	0.064237	2	1	2	1	0
hsa-miR-4639-3p	0	#NAME?	1	0	0	0	0	0
hsa-miR-4639-5p	0.0738648	0.90388	0.834385	4	5	4	5	0
hsa-miR-4640-3p	-3.21824	-5.84996	0.511596	0	0	0	0	0
hsa-miR-4640-5p	-4.91038	-3.99294	0.024096	0	0	0	0	0
hsa-miR-4641	0	#NAME?	1	0	0	0	0	0
hsa-miR-4642	5.15862	-3.76732	0.024096	0	0	0	0	0
hsa-miR-4643	0	#NAME?	1	0	0	0	0	0
hsa-miR-4644	-0.0852211	-5.85963	1	0	0	0	0	0
hsa-miR-4645-3p	-0.300606	0.431186	0.870799	4	4	3	3	0
hsa-miR-4645-5p	2.28026	-6.92504	1	0	0	0	0	0
hsa-miR-4646-3p	0	#NAME?	1	0	0	0	0	0
hsa-miR-4646-5p	-0.854378	2.64296	0.0448463	18	11	20	11	0
hsa-miR-4647	-1.13477	-1.0436	0.0892695	2	1	2	1	0
hsa-miR-4648	-0.271854	0.0801077	0.882894	3	2	3	3	0
hsa-miR-4649-3p	0	#NAME?	1	0	0	0	0	0
hsa-miR-4649-5p	3.12355	-5.86216	0.511596	0	0	0	0	0
hsa-miR-4650-3p	0	#NAME?	1	0	0	0	0	0
hsa-miR-4650-5p	0	#NAME?	1	0	0	0	0	0
hsa-miR-4651	0.758071	-5.31805	1	0	0	0	0	0
hsa-miR-4652-3p	-2.36548	-6.8541	1	0	0	0	0	0
hsa-miR-4652-5p	-1.32047	-3.94048	0.749571	0	0	0	0	0
hsa-miR-4653-3p	-1.59909	-1.82297	0.0402456	1	0	1	0	0
hsa-miR-4653-5p	0	#NAME?	1	0	0	0	0	0
hsa-miR-4654	0.361491	0.134042	0.588497	2	3	2	3	0
hsa-miR-4655-3p	0	#NAME?	1	0	0	0	0	0
hsa-miR-4655-5p	1.3174	-0.754207	0.0391218	1	2	1	2	0
hsa-miR-4656	-0.937977	-5.21719	0.641816	0	0	0	0	0
hsa-miR-4657	-0.38798	0.350253	0.313727	3	3	4	3	0
hsa-miR-4658	-0.875604	1.54291	0.194331	10	6	9	6	0
hsa-miR-4659a-3p	-0.15095	1.22047	0.980067	8	8	6	6	0
hsa-miR-4659a-5p	0.426002	-2.02374	0.44224	1	1	0	1	0
hsa-miR-4659b-3p	-0.0879962	1.27188	0.754401	7	8	6	6	0
hsa-miR-4659b-5p	-0.269921	1.18745	0.879425	7	6	5	6	0
hsa-miR-466	0	#NAME?	1	0	0	0	0	0
hsa-miR-4660	0.388392	0.869859	0.461643	4	5	4	5	0
hsa-miR-4661-3p	-0.627026	-4.50499	1	0	0	0	0	0
hsa-miR-4661-5p	0.262445	-0.190573	0.814618	2	3	2	2	0
hsa-miR-4662a-3p	-0.579621	-2.27319	0.606533	1	0	1	0	0
hsa-miR-4662a-5p	-0.287944	1.05668	0.332069	6	6	6	4	0
hsa-miR-4662b	-3.46927	-2.14229	0.0010024	1	0	1	0	0
hsa-miR-4663	0	#NAME?	1	0	0	0	0	0
hsa-miR-4664-3p	0.470416	-1.72001	0.372612	1	1	1	1	0
hsa-miR-4664-5p	-1.47032	-4.803	0.403026	0	0	0	0	0
hsa-miR-4665-3p	0	#NAME?	1	0	0	0	0	0
hsa-miR-4666a-3p	0	#NAME?	1	0	0	0	0	0
hsa-miR-4666a-5p	-4.13857	-4.93363	0.267394	0	0	0	0	0
hsa-miR-4666b	-2.36548	-6.85093	1	0	0	0	0	0
hsa-miR-4667-3p	0	#NAME?	1	0	0	0	0	0
hsa-miR-4667-5p	0.192807	2.08798	0.392834	9	11	9	12	0
hsa-miR-4668-3p	3.12355	-5.84683	0.511596	0	0	0	0	0
hsa-miR-4668-5p	-0.317996	2.97566	0.447802	20	17	22	17	0
hsa-miR-4669	-0.347854	1.1252	0.678379	5	4	6	5	0
hsa-miR-4670-3p	0.758071	-5.29651	1	0	0	0	0	0
hsa-miR-4670-5p	-0.100252	-3.85694	1	0	0	0	0	0
hsa-miR-4671-3p	3.12355	-5.85087	0.511596	0	0	0	0	0
hsa-miR-4671-5p	0	#NAME?	1	0	0	0	0	0
hsa-miR-4672	0.427314	-0.527761	0.32971	2	3	1	2	0
hsa-miR-4673	3.12355	-5.82351	0.511596	0	0	0	0	0
hsa-miR-4674	-2.28694	-3.2854	0.14989	0	0	0	0	0
hsa-miR-4675	0	#NAME?	1	0	0	0	0	0
hsa-miR-4676-3p	0.0995797	0.188658	0.73867	3	4	3	3	0
hsa-miR-4676-5p	-0.124996	2.00487	1	11	11	10	10	0
hsa-miR-4677-3p	-0.0334249	2.43625	0.867168	15	15	14	13	0
hsa-miR-4677-5p	0.642901	-1.72137	0.414646	1	1	1	1	0
hsa-miR-4678	-3.75058	-5.29542	0.267394	0	0	0	0	0
hsa-miR-4679	-3.75058	-5.28437	0.511596	0	0	0	0	0
hsa-miR-4680-3p	4.80754	-4.13665	0.0774767	0	0	0	0	0
hsa-miR-4680-5p	0	#NAME?	1	0	0	0	0	0
hsa-miR-4681	4.34258	-4.61243	0.142587	0	0	0	0	0
hsa-miR-4682	-2.36548	-6.91824	1	0	0	0	0	0
hsa-miR-4683	0.248232	-2.80643	0.833095	0	0	0	0	0
hsa-miR-4684-3p	2.28026	-6.86132	1	0	0	0	0	0
hsa-miR-4684-5p	0	#NAME?	1	0	0	0	0	0
hsa-miR-4685-3p	-0.22052	-0.729395	0.514288	2	2	2	1	0
hsa-miR-4685-5p	0.758071	-5.28116	1	0	0	0	0	0
hsa-miR-4686	-1.33629	-0.309913	0.00717523	3	1	3	1	0
hsa-miR-4687-3p	-0.104506	-2.08934	1	1	1	1	1	0
hsa-miR-4687-5p	0.462651	-3.02955	0.801251	0	0	0	0	0
hsa-miR-4688	0.609859	-0.234025	0.237078	2	3	2	3	0
hsa-miR-4689	-0.104506	-2.05309	0.87841	1	1	1	1	0
hsa-miR-4690-3p	-0.228918	0.128049	0.663088	3	3	3	2	0
hsa-miR-4690-5p	-2.42469	-2.07185	0.00562782	1	0	1	0	0
hsa-miR-4691-3p	-1.89266	-3.00327	0.0989009	1	0	1	0	0
hsa-miR-4691-5p	0	#NAME?	1	0	0	0	0	0
hsa-miR-4692	0	#NAME?	1	0	0	0	0	0
hsa-miR-4693-3p	0	#NAME?	1	0	0	0	0	0
hsa-miR-4693-5p	0	#NAME?	1	0	0	0	0	0
hsa-miR-4694-3p	-4.13857	-4.77249	0.0774767	0	0	0	0	0
hsa-miR-4694-5p	0	#NAME?	1	0	0	0	0	0
hsa-miR-4695-3p	-4.44402	-4.65124	0.267394	0	0	0	0	0
hsa-miR-4695-5p	0.434016	-4.52184	0.641816	0	0	0	0	0
hsa-miR-4696	0	#NAME?	1	0	0	0	0	0
hsa-miR-4697-3p	-0.791766	-3.78683	0.549228	0	0	0	0	0
hsa-miR-4697-5p	-3.21824	-5.84899	0.511596	0	0	0	0	0
hsa-miR-4698	-0.937977	-5.23854	0.641816	0	0	0	0	0
hsa-miR-4699-3p	-1.07866	-2.42935	0.251959	1	0	1	0	0
hsa-miR-4699-5p	4.03832	-4.82516	0.142587	0	0	0	0	0
hsa-miR-4700-3p	2.28026	-6.85701	1	0	0	0	0	0
hsa-miR-4700-5p	-0.340395	-2.13115	0.34227	1	1	1	0	0
hsa-miR-4701-3p	-0.10537	-1.32648	1	1	1	1	1	0
hsa-miR-4701-5p	-1.08206	-2.31487	0.477841	1	0	1	0	0
hsa-miR-4703-3p	0	#NAME?	1	0	0	0	0	0
hsa-miR-4703-5p	0	#NAME?	1	0	0	0	0	0
hsa-miR-4704-3p	0	#NAME?	1	0	0	0	0	0
hsa-miR-4704-5p	0	#NAME?	1	0	0	0	0	0
hsa-miR-4705	-0.0946852	-4.85627	1	0	0	0	0	0
hsa-miR-4706	-0.324726	-1.4919	0.473287	1	1	1	1	0
hsa-miR-4707-3p	-0.725589	1.68208	0.0489261	9	6	11	5	0
hsa-miR-4707-5p	-0.593638	0.220152	0.142173	3	2	4	2	0
hsa-miR-4708-3p	0.149689	-3.39782	1	0	0	0	0	0
hsa-miR-4708-5p	0	#NAME?	1	0	0	0	0	0
hsa-miR-4709-3p	-0.461786	-1.7983	0.48718	1	1	1	1	0
hsa-miR-4709-5p	1.52689	-2.40335	0.194836	0	1	0	1	0
hsa-miR-4710	-0.269643	-0.434119	0.647434	2	2	2	2	0
hsa-miR-4711-3p	0	#NAME?	1	0	0	0	0	0
hsa-miR-4711-5p	0	#NAME?	1	0	0	0	0	0
hsa-miR-4712-3p	-1.85831	-4.48023	0.250615	0	0	0	0	0
hsa-miR-4712-5p	0	#NAME?	1	0	0	0	0	0
hsa-miR-4713-3p	-2.36548	-6.844	1	0	0	0	0	0
hsa-miR-4713-5p	3.65225	-5.29937	0.511596	0	0	0	0	0
hsa-miR-4714-3p	1.64298	-2.71535	0.286847	0	1	0	1	0
hsa-miR-4714-5p	0.0302677	-2.46903	0.705565	0	1	0	1	0
hsa-miR-4715-3p	2.28026	-6.84702	1	0	0	0	0	0
hsa-miR-4715-5p	-2.36548	-6.87722	1	0	0	0	0	0
hsa-miR-4716-3p	-1.173	-0.885805	0.0693861	2	1	2	1	0
hsa-miR-4716-5p	0	#NAME?	1	0	0	0	0	0
hsa-miR-4717-3p	0.265546	0.693068	0.558613	4	5	4	4	0
hsa-miR-4717-5p	-1.78683	-3.69407	0.332231	0	0	0	0	0
hsa-miR-4718	0	#NAME?	1	0	0	0	0	0
hsa-miR-4719	-0.0852211	-5.9085	1	0	0	0	0	0
hsa-miR-4720-3p	0	#NAME?	1	0	0	0	0	0
hsa-miR-4720-5p	-0.0946852	-4.96882	1	0	0	0	0	0
hsa-miR-4721	-1.2475	-1.37284	0.0494695	1	1	1	1	0
hsa-miR-4722-3p	2.28026	-6.87433	1	0	0	0	0	0
hsa-miR-4722-5p	0.343741	-2.33313	0.528348	0	1	0	1	0
hsa-miR-4723-3p	0	#NAME?	1	0	0	0	0	0
hsa-miR-4723-5p	0.270808	0.0270385	0.603186	2	3	2	3	0
hsa-miR-4724-3p	0	#NAME?	1	0	0	0	0	0
hsa-miR-4724-5p	-0.44182	0.293476	0.233814	3	3	4	2	0
hsa-miR-4725-3p	-0.738407	-0.641277	0.189437	2	1	2	1	0
hsa-miR-4725-5p	-3.21824	-5.83609	0.511596	0	0	0	0	0
hsa-miR-4726-3p	-2.36548	-6.87485	1	0	0	0	0	0
hsa-miR-4726-5p	-1.66332	-1.64153	0.050711	1	0	1	0	0
hsa-miR-4727-3p	1.23263	-2.55692	0.0921228	0	1	0	1	0
hsa-miR-4727-5p	1.97709	-4.28651	0.403026	0	0	0	0	0
hsa-miR-4728-3p	-1.60454	1.76449	4.49544e-05	13	4	13	3	0
hsa-miR-4728-5p	-1.2915	-0.910204	0.00982218	2	1	2	1	0
hsa-miR-4729	1.67283	-4.62063	1	0	0	0	0	0
hsa-miR-4730	0	#NAME?	1	0	0	0	0	0
hsa-miR-4731-3p	-2.36548	-6.8541	1	0	0	0	0	0
hsa-miR-4731-5p	0.319676	-0.914217	0.716234	1	2	1	1	0
hsa-miR-4732-3p	-0.346307	2.98632	0.369399	24	21	22	17	0
hsa-miR-4732-5p	0.599361	7.07291	0.132506	285	465	255	407	0
hsa-miR-4733-3p	0	#NAME?	1	0	0	0	0	0
hsa-miR-4733-5p	-0.0946852	-4.94536	1	0	0	0	0	0
hsa-miR-4734	-0.289479	-2.89933	1	0	0	0	0	0
hsa-miR-4735-3p	0	#NAME?	1	0	0	0	0	0
hsa-miR-4735-5p	2.28026	-6.8722	1	0	0	0	0	0
hsa-miR-4736	0	#NAME?	1	0	0	0	0	0
hsa-miR-4737	2.28026	-6.87433	1	0	0	0	0	0
hsa-miR-4738-3p	-0.621182	1.84979	0.142387	10	7	11	7	0
hsa-miR-4738-5p	0	#NAME?	1	0	0	0	0	0
hsa-miR-4739	-1.84463	-0.514771	0.00701359	3	1	3	1	0
hsa-miR-4740-3p	0	#NAME?	1	0	0	0	0	0
hsa-miR-4740-5p	0.758071	-5.25273	1	0	0	0	0	0
hsa-miR-4741	-0.245876	-0.519273	0.827094	2	2	2	2	0
hsa-miR-4742-3p	-0.00256032	1.46905	0.864873	8	9	7	7	0
hsa-miR-4742-5p	0.415362	1.1175	0.448457	6	9	5	6	0
hsa-miR-4743	-0.975113	1.09002	0.0351155	7	4	7	3	0
hsa-miR-4744	-0.627026	-4.71828	1	0	0	0	0	0
hsa-miR-4745-3p	-0.872068	-3.37032	0.594876	0	0	0	0	0
hsa-miR-4745-5p	-1.41504	0.455354	0.00171078	5	2	5	2	0
hsa-miR-4746-3p	0	#NAME?	1	0	0	0	0	0
hsa-miR-4746-5p	-0.118451	3.04543	0.859008	23	23	21	20	0
hsa-miR-4747-3p	0	#NAME?	1	0	0	0	0	0
hsa-miR-4747-5p	0.159534	2.22316	0.928687	11	13	12	11	0
hsa-miR-4748	0.0330765	0.265757	1	3	3	3	3	0
hsa-miR-4749-3p	0	#NAME?	1	0	0	0	0	0
hsa-miR-4749-5p	-1.90076	-2.305	0.0689345	1	0	1	0	0
hsa-miR-4750	0.141008	0.781431	0.896794	4	5	4	4	0
hsa-miR-4751	0	#NAME?	1	0	0	0	0	0
hsa-miR-4752	-3.75058	-5.25835	0.267394	0	0	0	0	0
hsa-miR-4753-3p	0.204007	-3.72927	1	0	0	0	0	0
hsa-miR-4753-5p	-0.0462734	0.842428	0.755164	4	5	5	4	0
hsa-miR-4754	-0.855418	-1.96063	0.46565	1	0	1	1	0
hsa-miR-4755-3p	-0.609566	0.809539	0.406639	5	4	5	4	0
hsa-miR-4755-5p	-0.198026	-0.936812	0.716234	2	1	1	1	0
hsa-miR-4756-3p	0	#NAME?	1	0	0	0	0	0
hsa-miR-4756-5p	0	#NAME?	1	0	0	0	0	0
hsa-miR-4757-3p	0.334425	-2.14025	0.314376	1	1	0	1	0
hsa-miR-4757-5p	-0.710958	-1.39407	0.42922	1	1	1	1	0
hsa-miR-4758-3p	-3.03844	-2.43653	0.00206397	1	0	1	0	0
hsa-miR-4758-5p	-1.09823	-0.61055	0.0564856	2	1	2	1	0
hsa-miR-4759	0	#NAME?	1	0	0	0	0	0
hsa-miR-4760-3p	0	#NAME?	1	0	0	0	0	0
hsa-miR-4760-5p	1.05696	-3.47584	0.396031	0	0	0	0	0
hsa-miR-4761-3p	0.455141	-3.50932	0.549228	0	0	0	0	0
hsa-miR-4761-5p	0	#NAME?	1	0	0	0	0	0
hsa-miR-4762-3p	-0.138192	0.692119	1	4	4	4	4	0
hsa-miR-4762-5p	-0.774269	-1.50228	0.26998	1	1	1	1	0
hsa-miR-4763-3p	0.37573	-0.805136	0.744876	1	2	1	2	0
hsa-miR-4763-5p	-0.888644	-1.34533	0.152761	1	1	1	1	0
hsa-miR-4764-3p	0	#NAME?	1	0	0	0	0	0
hsa-miR-4764-5p	3.12355	-5.84533	0.511596	0	0	0	0	0
hsa-miR-4765	0.885126	-1.00633	0.128457	1	2	1	2	0
hsa-miR-4766-3p	-0.251876	-2.59781	1	0	0	0	0	0
hsa-miR-4766-5p	0.63903	-1.21523	0.167834	1	2	1	1	0
hsa-miR-4767	0.248232	-2.84602	1	0	0	0	0	0
hsa-miR-4768-3p	-0.627026	-4.52915	1	0	0	0	0	0
hsa-miR-4768-5p	-0.0946852	-4.92926	1	0	0	0	0	0
hsa-miR-4769-3p	0	#NAME?	1	0	0	0	0	0
hsa-miR-4769-5p	-6.52938	-2.32246	2.90362e-05	1	0	1	0	0
hsa-miR-4770	2.28026	-6.85085	1	0	0	0	0	0
hsa-miR-4771	0	#NAME?	1	0	0	0	0	0
hsa-miR-4772-3p	0.239481	4.39814	0.524279	55	70	47	57	0
hsa-miR-4772-5p	0.194124	-0.445984	0.625757	2	3	2	2	0
hsa-miR-4773	0.890225	0.464815	0.118817	2	5	2	4	0
hsa-miR-4774-3p	-0.937977	-5.26345	1	0	0	0	0	0
hsa-miR-4774-5p	-1.61	-3.31148	0.14989	0	0	0	0	0
hsa-miR-4775	1.90816	-1.9945	0.0515474	0	1	0	1	0
hsa-miR-4776-3p	2.28026	-6.84702	1	0	0	0	0	0
hsa-miR-4776-5p	-1.57241	-3.84172	0.749571	0	0	0	0	0
hsa-miR-4777-3p	-0.485343	-2.05023	1	1	1	1	1	0
hsa-miR-4777-5p	0	#NAME?	1	0	0	0	0	0
hsa-miR-4778-3p	-2.36548	-6.85093	1	0	0	0	0	0
hsa-miR-4778-5p	-2.36548	-6.85515	1	0	0	0	0	0
hsa-miR-4779	-0.35339	-3.39824	0.779023	0	0	0	0	0
hsa-miR-4780	0	#NAME?	1	0	0	0	0	0
hsa-miR-4781-3p	0.0483418	0.809111	0.87183	5	5	4	4	0
hsa-miR-4781-5p	1.12434	-4.07143	0.707848	0	0	0	0	0
hsa-miR-4782-3p	0	#NAME?	1	0	0	0	0	0
hsa-miR-4782-5p	0.434016	-4.52267	1	0	0	0	0	0
hsa-miR-4783-3p	-1.32047	-3.93588	0.223732	0	0	0	0	0
hsa-miR-4783-5p	0	#NAME?	1	0	0	0	0	0
hsa-miR-4784	-0.230374	-0.49995	0.417117	2	2	2	2	0
hsa-miR-4785	-0.528547	-0.278807	0.2192	2	2	3	2	0
hsa-miR-4786-3p	-2.36548	-6.85024	1	0	0	0	0	0
hsa-miR-4786-5p	-0.219792	-1.23432	0.913655	1	1	1	1	0
hsa-miR-4787-3p	0.209555	-2.61341	1	0	0	0	0	0
hsa-miR-4787-5p	3.65225	-5.24779	0.267394	0	0	0	0	0
hsa-miR-4788	-0.503311	-2.95855	1	0	0	0	0	0
hsa-miR-4789-3p	0	#NAME?	1	0	0	0	0	0
hsa-miR-4789-5p	0	#NAME?	1	0	0	0	0	0
hsa-miR-4790-3p	0	#NAME?	1	0	0	0	0	0
hsa-miR-4790-5p	0	#NAME?	1	0	0	0	0	0
hsa-miR-4791	-0.0654124	-0.63404	0.200438	2	2	2	1	0
hsa-miR-4792	-0.937977	-5.24689	1	0	0	0	0	0
hsa-miR-4793-3p	-2.16376	-4.22754	0.250615	0	0	0	0	0
hsa-miR-4793-5p	0	#NAME?	1	0	0	0	0	0
hsa-miR-4794	-2.36548	-6.8541	1	0	0	0	0	0
hsa-miR-4795-3p	0.297766	-3.15352	1	0	0	0	0	0
hsa-miR-4795-5p	-0.35339	-3.46708	1	0	0	0	0	0
hsa-miR-4796-3p	0.913933	-0.782156	0.431878	1	3	1	2	0
hsa-miR-4796-5p	0.287737	-4.10567	1	0	0	0	0	0
hsa-miR-4797-3p	0.287737	-4.0288	1	0	0	0	0	0
hsa-miR-4797-5p	-1.14529	-1.38683	0.115797	1	1	1	1	0
hsa-miR-4798-3p	0	#NAME?	1	0	0	0	0	0
hsa-miR-4798-5p	-1.75824	-3.10517	0.0669696	0	0	0	0	0
hsa-miR-4799-3p	0	#NAME?	1	0	0	0	0	0
hsa-miR-4799-5p	-1.32529	-2.93277	0.801251	1	0	0	0	0
hsa-miR-4800-3p	2.28026	-6.92504	1	0	0	0	0	0
hsa-miR-4800-5p	0.319716	0.458152	0.907035	3	4	4	3	0
hsa-miR-4801	0	#NAME?	1	0	0	0	0	0
hsa-miR-4802-3p	-0.474581	-2.3769	0.845034	1	0	1	0	0
hsa-miR-4802-5p	3.12355	-5.86025	0.511596	0	0	0	0	0
hsa-miR-4803	-1.57241	-3.78107	0.0964131	0	0	0	0	0
hsa-miR-4804-3p	-3.21824	-5.84164	0.511596	0	0	0	0	0
hsa-miR-4804-5p	-2.16376	-4.28582	0.403026	0	0	0	0	0
hsa-miR-483-3p	-0.301444	-0.0577841	0.830044	3	2	3	2	0
hsa-miR-484	-0.182795	9.75749	0.974062	2727	2586	2138	2117	0
hsa-miR-485-3p	-0.470165	-0.131089	0.729744	3	2	2	2	0
hsa-miR-485-5p	-0.302354	5.51921	0.927094	110	96	111	114	0
hsa-miR-486-3p	-0.447669	7.96357	0.513702	771	609	676	552	0
hsa-miR-486-5p	-0.139534	15.8798	0.933586	169981	166135	146313	150142	0
hsa-miR-487a	-0.156104	0.402552	0.206302	4	4	2	4	0
hsa-miR-487b	-0.523136	6.81475	0.659974	444	333	258	296	0
hsa-miR-488-3p	-1.85831	-4.48676	0.403026	0	0	0	0	0
hsa-miR-488-5p	0	#NAME?	1	0	0	0	0	0
hsa-miR-489	-0.102844	-3.04473	1	0	0	0	0	0
hsa-miR-490-3p	-1.05331	0.231752	0.0413316	4	2	4	2	0
hsa-miR-490-5p	-0.68926	0.520765	0.199888	5	3	4	3	0
hsa-miR-491-3p	-0.255154	-1.72548	0.251835	1	1	1	1	0
hsa-miR-491-5p	-0.345445	4.76211	0.179971	74	63	81	53	0
hsa-miR-492	-0.375963	-0.873718	0.31326	1	1	2	1	0
hsa-miR-493-3p	-0.521242	4.92035	0.801	97	73	77	71	0
hsa-miR-493-5p	-0.578207	4.72034	0.859941	104	75	67	63	0
hsa-miR-494	-0.549592	5.96305	0.641515	248	182	142	164	0
hsa-miR-495	-0.271958	5.84419	0.642655	186	166	131	151	0
hsa-miR-496	-0.163413	-0.29153	0.525775	2	2	2	2	0
hsa-miR-497-3p	0	#NAME?	1	0	0	0	0	0
hsa-miR-497-5p	-0.106317	1.29662	0.85124	6	6	6	6	0
hsa-miR-498	2.28026	-6.92504	1	0	0	0	0	0
hsa-miR-4999-3p	-1.47032	-4.94873	0.511596	0	0	0	0	0
hsa-miR-4999-5p	0.242639	-0.672181	1	2	2	1	1	0
hsa-miR-499a-3p	0	#NAME?	1	0	0	0	0	0
hsa-miR-499a-5p	0.125718	3.04413	0.882057	24	28	21	20	0
hsa-miR-499b-3p	-0.101445	-3.66408	1	0	0	0	0	0
hsa-miR-499b-5p	-4.13857	-4.96948	0.511596	0	0	0	0	0
hsa-miR-5000-3p	0.17429	0.427155	0.573359	3	4	3	4	0
hsa-miR-5000-5p	2.28026	-6.84702	1	0	0	0	0	0
hsa-miR-5001-3p	0.39923	1.56137	0.233714	7	11	6	9	0
hsa-miR-5001-5p	-1.37076	-1.77835	0.0405973	1	0	1	0	0
hsa-miR-5002-3p	0	#NAME?	1	0	0	0	0	0
hsa-miR-5002-5p	-3.21824	-5.83637	0.511596	0	0	0	0	0
hsa-miR-5003-3p	0.474707	-0.933194	0.517734	1	2	1	1	0
hsa-miR-5003-5p	0	#NAME?	1	0	0	0	0	0
hsa-miR-5004-3p	-2.76264	-2.77448	0.00398463	1	0	1	0	0
hsa-miR-5004-5p	0.189756	-2.02338	0.871633	1	1	1	1	0
hsa-miR-5006-3p	0	#NAME?	1	0	0	0	0	0
hsa-miR-5006-5p	-0.322675	-2.04463	0.87841	1	1	1	1	0
hsa-miR-5007-3p	0	#NAME?	1	0	0	0	0	0
hsa-miR-5007-5p	0	#NAME?	1	0	0	0	0	0
hsa-miR-5008-3p	-2.36548	-6.91824	1	0	0	0	0	0
hsa-miR-5008-5p	0.820078	-4.20563	0.707848	0	0	0	0	0
hsa-miR-5009-3p	0	#NAME?	1	0	0	0	0	0
hsa-miR-5009-5p	0.794016	1.4328	0.151915	5	10	5	8	0
hsa-miR-500a-3p	-0.169139	7.89825	0.96664	636	609	590	583	0
hsa-miR-500a-5p	0.752428	0.328907	0.18188	3	5	2	4	0
hsa-miR-500b	0.724344	0.148009	0.193628	3	5	2	3	0
hsa-miR-501-3p	-0.00611715	7.28778	0.824708	393	421	371	397	0
hsa-miR-501-5p	0.165094	2.98912	0.853692	20	24	20	19	0
hsa-miR-5010-3p	0.278943	-0.476462	0.778312	2	2	2	2	0
hsa-miR-5010-5p	0.614956	5.71078	0.107843	102	168	97	161	0
hsa-miR-5011-3p	0	#NAME?	1	0	0	0	0	0
hsa-miR-5011-5p	0	#NAME?	1	0	0	0	0	0
hsa-miR-502-3p	-0.262336	6.80251	0.729147	327	294	289	260	0
hsa-miR-502-5p	0.767626	-0.29662	0.220111	2	3	1	2	0
hsa-miR-503	-0.271532	6.32641	0.415327	230	205	222	172	0
hsa-miR-504	-1.11261	1.31116	0.00884125	8	4	9	4	0
hsa-miR-5047	0	#NAME?	1	0	0	0	0	0
hsa-miR-505-3p	-0.423797	7.67501	0.331223	603	484	578	427	0
hsa-miR-505-5p	0.449644	4.52307	0.28619	54	79	47	66	0
hsa-miR-506-3p	0	#NAME?	1	0	0	0	0	0
hsa-miR-506-5p	0	#NAME?	1	0	0	0	0	0
hsa-miR-507	0	#NAME?	1	0	0	0	0	0
hsa-miR-508-3p	-0.257387	0.0668908	0.200773	3	3	3	2	0
hsa-miR-508-5p	-0.668545	-2.81946	0.217192	0	0	1	0	0
hsa-miR-5087	0	#NAME?	1	0	0	0	0	0
hsa-miR-5088	-0.202556	-1.8707	1	1	1	1	1	0
hsa-miR-5089	-0.0852211	-5.83155	1	0	0	0	0	0
hsa-miR-509-3-5p	-0.105573	-1.10617	0.612104	1	1	1	1	0
hsa-miR-509-3p	-0.179365	-0.534025	0.310553	2	2	2	1	0
hsa-miR-509-5p	0.714596	-3.02282	0.630895	0	0	0	0	0
hsa-miR-5090	-0.237948	-0.702372	0.275606	2	1	2	1	0
hsa-miR-5091	-1.57241	-3.83743	0.155368	0	0	0	0	0
hsa-miR-5092	0	#NAME?	1	0	0	0	0	0
hsa-miR-5093	0	#NAME?	1	0	0	0	0	0
hsa-miR-5094	-0.570146	1.66502	0.285142	10	8	9	6	0
hsa-miR-5095	-0.937977	-5.2195	1	0	0	0	0	0
hsa-miR-5096	0.0887019	0.403499	0.90353	3	3	3	3	0
hsa-miR-510	-1.22394	-3.21234	0.14989	0	0	0	0	0
hsa-miR-5100	-3.21824	-5.83052	0.511596	0	0	0	0	0
hsa-miR-511	-0.197945	2.66136	0.40829	18	17	18	13	0
hsa-miR-512-3p	0.291073	0.47423	0.78259	3	4	3	4	0
hsa-miR-512-5p	0	#NAME?	1	0	0	0	0	0
hsa-miR-513a-3p	0	#NAME?	1	0	0	0	0	0
hsa-miR-513a-5p	0.337653	-1.2875	1	1	1	1	1	0
hsa-miR-513b	-0.791766	-3.92727	0.488734	0	0	0	0	0
hsa-miR-513c-3p	2.28026	-6.86184	1	0	0	0	0	0
hsa-miR-513c-5p	0.0532101	-1.69569	0.786625	1	1	1	1	0
hsa-miR-514a-3p	-0.171131	-0.449654	0.625757	2	2	2	2	0
hsa-miR-514a-5p	0.952949	-2.05068	0.416701	0	1	0	1	0
hsa-miR-514b-3p	0	#NAME?	1	0	0	0	0	0
hsa-miR-514b-5p	-2.36548	-6.84462	1	0	0	0	0	0
hsa-miR-515-3p	3.12355	-5.84835	0.511596	0	0	0	0	0
hsa-miR-515-5p	3.65225	-5.37394	0.511596	0	0	0	0	0
hsa-miR-516a-3p	4.03832	-4.85376	0.142587	0	0	0	0	0
hsa-miR-516a-5p	0.295821	4.8649	0.785654	65	86	69	75	0
hsa-miR-516b-3p	4.03832	-4.85376	0.142587	0	0	0	0	0
hsa-miR-516b-5p	1.18647	0.842837	0.0130501	3	7	3	6	0
hsa-miR-517-5p	-0.0852211	-5.8323	1	0	0	0	0	0
hsa-miR-517a-3p	-0.104769	-2.19202	1	1	1	0	0	0
hsa-miR-517b-3p	-0.104769	-2.19202	1	1	1	0	0	0
hsa-miR-517c-3p	-3.21824	-5.89869	0.511596	0	0	0	0	0
hsa-miR-5186	0	#NAME?	1	0	0	0	0	0
hsa-miR-5187-3p	-3.21824	-5.89736	0.511596	0	0	0	0	0
hsa-miR-5187-5p	-0.285384	2.06457	0.169131	10	9	13	8	0
hsa-miR-5188	0.275865	-2.07191	0.606533	1	1	0	1	0
hsa-miR-5189	0.16135	3.31731	0.975511	26	31	25	24	0
hsa-miR-518a-3p	0.591996	-3.85771	0.707848	0	0	0	0	0
hsa-miR-518a-5p	3.12355	-5.83377	0.511596	0	0	0	0	0
hsa-miR-518b	-3.21824	-5.84164	0.511596	0	0	0	0	0
hsa-miR-518c-3p	2.28026	-6.92504	1	0	0	0	0	0
hsa-miR-518c-5p	3.65225	-5.21839	0.142587	0	0	0	0	0
hsa-miR-518d-3p	-0.0852211	-5.87184	1	0	0	0	0	0
hsa-miR-518d-5p	-0.405704	-3.78313	0.707848	0	0	0	0	0
hsa-miR-518e-3p	2.28026	-6.8537	1	0	0	0	0	0
hsa-miR-518e-5p	0.132528	0.626499	0.914296	3	4	4	4	0
hsa-miR-518f-3p	0	#NAME?	1	0	0	0	0	0
hsa-miR-518f-5p	-2.36548	-6.85515	1	0	0	0	0	0
hsa-miR-5190	-0.627026	-4.56222	1	0	0	0	0	0
hsa-miR-5191	2.28026	-6.85122	1	0	0	0	0	0
hsa-miR-5192	-1.07866	-2.41829	0.251959	1	0	1	0	0
hsa-miR-5193	0.61061	-2.9653	0.447465	0	0	0	0	0
hsa-miR-5194	-4.18274	-2.24778	0.000159155	1	0	1	0	0
hsa-miR-5195-3p	0	#NAME?	1	0	0	0	0	0
hsa-miR-5195-5p	-3.75058	-5.28234	0.267394	0	0	0	0	0
hsa-miR-5196-3p	0	#NAME?	1	0	0	0	0	0
hsa-miR-5196-5p	-2.36548	-6.85335	1	0	0	0	0	0
hsa-miR-5197-3p	0	#NAME?	1	0	0	0	0	0
hsa-miR-5197-5p	0	#NAME?	1	0	0	0	0	0
hsa-miR-519a-3p	0	#NAME?	1	0	0	0	0	0
hsa-miR-519a-5p	0.132528	0.626499	0.914296	3	4	4	4	0
hsa-miR-519b-3p	0	#NAME?	1	0	0	0	0	0
hsa-miR-519b-5p	0.132528	0.626499	0.914296	3	4	4	4	0
hsa-miR-519c-3p	2.28026	-6.8475	1	0	0	0	0	0
hsa-miR-519c-5p	0.132528	0.626499	0.914296	3	4	4	4	0
hsa-miR-519d	3.65225	-5.42978	0.511596	0	0	0	0	0
hsa-miR-519e-3p	0	#NAME?	1	0	0	0	0	0
hsa-miR-519e-5p	0	#NAME?	1	0	0	0	0	0
hsa-miR-520a-3p	-0.503311	-3.09229	1	0	0	0	0	0
hsa-miR-520a-5p	0.549711	-3.32663	0.549228	0	0	0	0	0
hsa-miR-520b	3.65225	-5.42978	0.511596	0	0	0	0	0
hsa-miR-520c-3p	3.65225	-5.42978	0.511596	0	0	0	0	0
hsa-miR-520c-5p	-0.405704	-3.78313	0.707848	0	0	0	0	0
hsa-miR-520d-3p	1.97709	-4.2114	0.250615	0	0	0	0	0
hsa-miR-520d-5p	-0.627026	-4.5232	1	0	0	0	0	0
hsa-miR-520e	0	#NAME?	1	0	0	0	0	0
hsa-miR-520f	1.97709	-4.43109	0.267394	0	0	0	0	0
hsa-miR-520g	0	#NAME?	1	0	0	0	0	0
hsa-miR-520h	0	#NAME?	1	0	0	0	0	0
hsa-miR-521	0	#NAME?	1	0	0	0	0	0
hsa-miR-522-3p	-0.433337	-0.30595	0.15856	2	2	3	1	0
hsa-miR-522-5p	0.132528	0.626499	0.914296	3	4	4	4	0
hsa-miR-523-3p	0	#NAME?	1	0	0	0	0	0
hsa-miR-523-5p	0.132528	0.626499	0.914296	3	4	4	4	0
hsa-miR-524-3p	-4.44402	-4.50423	0.0774767	0	0	0	0	0
hsa-miR-524-5p	0.471546	-1.80009	0.677489	1	1	1	1	0
hsa-miR-525-3p	0	#NAME?	1	0	0	0	0	0
hsa-miR-525-5p	0.61061	-2.7382	0.217192	0	0	0	1	0
hsa-miR-526a	-0.405704	-3.78313	0.707848	0	0	0	0	0
hsa-miR-526b-3p	0	#NAME?	1	0	0	0	0	0
hsa-miR-526b-5p	1.24315	-3.37917	0.396031	0	0	0	0	0
hsa-miR-527	3.12355	-5.83377	0.511596	0	0	0	0	0
hsa-miR-532-3p	-0.120916	3.32724	0.718515	29	28	26	23	0
hsa-miR-532-5p	-0.133213	8.84653	0.976102	1306	1282	1137	1126	0
hsa-miR-539-3p	-0.5329	2.80809	0.606787	28	21	16	19	0
hsa-miR-539-5p	0.198673	0.427253	0.137956	3	4	2	4	0
hsa-miR-541-3p	-0.413135	-0.92198	0.723992	1	1	1	1	0
hsa-miR-541-5p	-0.405704	-3.62566	0.549228	0	0	0	0	0
hsa-miR-542-3p	0.212946	9.60542	0.596294	1958	2443	1758	2072	0
hsa-miR-542-5p	0.0652435	0.395241	0.898421	4	4	3	3	0
hsa-miR-543	-0.301564	3.94934	0.662877	47	41	35	41	0
hsa-miR-544a	0	#NAME?	1	0	0	0	0	0
hsa-miR-544b	-0.234063	2.00257	0.988045	14	13	10	10	0
hsa-miR-545-3p	0.113686	-2.35128	1	1	1	0	0	0
hsa-miR-545-5p	-0.0852211	-5.83072	1	0	0	0	0	0
hsa-miR-548a-3p	-0.537076	2.6558	0.277226	20	15	18	13	0
hsa-miR-548a-5p	-2.16376	-4.30271	0.403026	0	0	0	0	0
hsa-miR-548aa	0.371708	1.6139	0.509484	9	12	7	8	0
hsa-miR-548ab	0.218604	0.46395	0.90353	4	4	3	3	0
hsa-miR-548ac	-0.0728564	1.42004	0.843572	8	8	7	6	0
hsa-miR-548ad	0	#NAME?	1	0	0	0	0	0
hsa-miR-548ae	0	#NAME?	1	0	0	0	0	0
hsa-miR-548ag	0.292914	0.949297	0.326067	5	6	4	6	0
hsa-miR-548ah-3p	-0.23026	3.01327	0.8918	23	21	20	19	0
hsa-miR-548ah-5p	-0.466626	-0.16084	0.954531	3	2	2	2	0
hsa-miR-548ai	0.61061	-2.87284	0.818796	0	0	0	0	0
hsa-miR-548aj-3p	0	#NAME?	1	0	0	0	0	0
hsa-miR-548aj-5p	-0.893919	-1.36171	0.411428	2	1	1	1	0
hsa-miR-548ak	0.0981792	-2.06032	1	1	1	1	1	0
hsa-miR-548al	-0.316675	-3.15143	1	0	0	0	0	0
hsa-miR-548am-3p	-0.340874	0.182551	0.447803	3	3	3	2	0
hsa-miR-548am-5p	-0.0275426	2.26898	0.960084	15	16	12	12	0
hsa-miR-548an	-0.104506	-2.06187	0.87841	1	1	1	1	0
hsa-miR-548ao-3p	4.99373	-3.70856	0.00798108	0	0	0	0	0
hsa-miR-548ao-5p	0	#NAME?	1	0	0	0	0	0
hsa-miR-548ap-3p	0.359246	1.99132	0.467469	11	16	9	11	0
hsa-miR-548ap-5p	0.0792761	4.14397	0.763371	52	59	41	45	0
hsa-miR-548aq-3p	-0.374605	0.62089	0.489384	4	4	4	3	0
hsa-miR-548aq-5p	-0.251876	-2.69215	1	0	0	0	0	0
hsa-miR-548ar-3p	1.7905	2.67799	0.000192444	9	34	7	24	0
hsa-miR-548ar-5p	-4.69597	-4.38853	0.142587	0	0	0	0	0
hsa-miR-548as-3p	0	#NAME?	1	0	0	0	0	0
hsa-miR-548as-5p	-0.100252	-3.98904	1	0	0	0	0	0
hsa-miR-548at-3p	-0.3662	-1.30861	1	1	1	1	1	0
hsa-miR-548at-5p	0.214913	0.862407	0.333572	5	6	4	5	0
hsa-miR-548au-3p	2.28026	-6.84702	1	0	0	0	0	0
hsa-miR-548au-5p	0.0136189	2.52802	0.88298	18	20	14	14	0
hsa-miR-548av-3p	-0.27953	5.05481	0.774322	99	88	85	78	0
hsa-miR-548av-5p	-0.392952	2.93181	0.360155	24	20	22	16	0
hsa-miR-548aw	-0.154769	-0.0182549	0.832824	3	3	3	2	0
hsa-miR-548ax	0.615231	-0.292796	0.127767	2	4	1	2	0
hsa-miR-548b-3p	-0.804395	-1.1463	0.182778	1	1	1	1	0
hsa-miR-548b-5p	-0.852748	0.0742366	0.0326437	4	2	4	2	0
hsa-miR-548c-3p	3.12355	-5.97271	1	0	0	0	0	0
hsa-miR-548c-5p	-0.0275426	2.26898	0.960084	15	16	12	12	0
hsa-miR-548d-3p	0.177484	0.0507559	0.838118	3	3	2	3	0
hsa-miR-548d-5p	0.044769	8.21979	0.918056	870	966	721	745	0
hsa-miR-548e	0.23884	7.77535	0.451607	535	679	476	601	0
hsa-miR-548f	-0.303411	0.257534	0.519296	4	3	3	3	0
hsa-miR-548g-3p	-3.21824	-5.96058	1	0	0	0	0	0
hsa-miR-548g-5p	-0.893919	-1.36171	0.411428	2	1	1	1	0
hsa-miR-548h-3p	-0.35339	-3.44237	1	0	0	0	0	0
hsa-miR-548h-5p	-3.21824	-5.96058	1	0	0	0	0	0
hsa-miR-548i	-0.962577	-1.21643	0.0685435	1	1	2	1	0
hsa-miR-548j	0.0793934	4.13249	0.767001	51	58	41	45	0
hsa-miR-548k	-0.397124	2.8474	0.363079	23	19	20	15	0
hsa-miR-548l	-0.00445793	1.56661	1	9	10	7	7	0
hsa-miR-548m	0	#NAME?	1	0	0	0	0	0
hsa-miR-548n	0.245272	1.71804	0.689382	9	12	7	9	0
hsa-miR-548o-3p	-0.27404	4.59127	0.769612	73	65	62	57	0
hsa-miR-548o-5p	-0.0275426	2.26898	0.960084	15	16	12	12	0
hsa-miR-548p	-0.4829	-0.0805558	0.571234	3	2	3	2	0
hsa-miR-548q	1.01208	1.36057	0.0117651	4	9	4	9	0
hsa-miR-548s	0.155506	-0.676867	0.937635	2	2	1	2	0
hsa-miR-548t-3p	0.371708	1.6139	0.509484	9	12	7	8	0
hsa-miR-548t-5p	0.512111	-2.17094	0.477841	1	1	0	1	0
hsa-miR-548u	0.646528	-2.23891	0.583143	0	1	0	1	0
hsa-miR-548v	-0.416762	-2.50733	0.855191	0	0	1	0	0
hsa-miR-548w	-0.486314	-4.06361	0.707848	0	0	0	0	0
hsa-miR-548x-3p	2.28026	-6.83769	0.511596	0	0	0	0	0
hsa-miR-548x-5p	-0.893919	-1.36171	0.411428	2	1	1	1	0
hsa-miR-548y	-0.0852211	-5.93421	1	0	0	0	0	0
hsa-miR-548z	-0.35339	-3.44237	1	0	0	0	0	0
hsa-miR-549	-0.00339106	-1.0025	0.926578	1	1	1	1	0
hsa-miR-550a-3-5p	0.679326	6.97447	0.175852	263	453	245	373	0
hsa-miR-550a-3p	0.474033	-1.15186	0.753286	1	2	1	1	0
hsa-miR-550a-5p	0.723013	6.77729	0.160489	224	398	212	328	0
hsa-miR-550b-2-5p	0.0391382	-0.208268	0.952836	2	2	2	2	0
hsa-miR-550b-3p	-1.47032	-4.85947	0.641816	0	0	0	0	0
hsa-miR-551a	-1.01349	0.134693	0.0799051	4	2	4	2	0
hsa-miR-551b-3p	-1.47032	-4.95371	1	0	0	0	0	0
hsa-miR-551b-5p	-1.01502	-4.35104	1	0	0	0	0	0
hsa-miR-552	-0.105501	-1.18611	0.836844	1	1	1	1	0
hsa-miR-553	0	#NAME?	1	0	0	0	0	0
hsa-miR-554	0	#NAME?	1	0	0	0	0	0
hsa-miR-555	0	#NAME?	1	0	0	0	0	0
hsa-miR-556-3p	0.260828	-0.21587	0.850865	3	3	2	2	0
hsa-miR-556-5p	0.407843	4.19235	0.473493	51	73	40	50	0
hsa-miR-557	0	#NAME?	1	0	0	0	0	0
hsa-miR-5571-3p	-1.0587	-3.1873	0.630895	0	0	0	0	0
hsa-miR-5571-5p	-2.36548	-6.84672	1	0	0	0	0	0
hsa-miR-5572	0	#NAME?	1	0	0	0	0	0
hsa-miR-5579-3p	0	#NAME?	1	0	0	0	0	0
hsa-miR-5579-5p	0	#NAME?	1	0	0	0	0	0
hsa-miR-558	0	#NAME?	1	0	0	0	0	0
hsa-miR-5580-3p	0	#NAME?	1	0	0	0	0	0
hsa-miR-5580-5p	0	#NAME?	1	0	0	0	0	0
hsa-miR-5581-3p	0.0448971	-1.77285	1	1	1	1	1	0
hsa-miR-5581-5p	-2.36548	-6.83834	0.511596	0	0	0	0	0
hsa-miR-5582-3p	-0.201888	-0.0577182	0.504056	3	3	3	2	0
hsa-miR-5582-5p	0	#NAME?	1	0	0	0	0	0
hsa-miR-5583-3p	0.110481	-0.469645	0.830952	2	2	2	2	0
hsa-miR-5583-5p	2.28026	-6.85122	1	0	0	0	0	0
hsa-miR-5584-3p	0	#NAME?	1	0	0	0	0	0
hsa-miR-5584-5p	0.251625	0.75378	0.546348	4	5	4	5	0
hsa-miR-5585-3p	0.593369	-1.98035	0.645768	1	1	1	1	0
hsa-miR-5585-5p	0	#NAME?	1	0	0	0	0	0
hsa-miR-5586-3p	2.79313	-3.66415	0.024096	0	0	0	0	0
hsa-miR-5586-5p	0.426002	-2.52752	0.660242	1	1	0	0	0
hsa-miR-5587-3p	-1.47032	-4.88624	1	0	0	0	0	0
hsa-miR-5587-5p	-0.0852211	-5.87439	1	0	0	0	0	0
hsa-miR-5588-3p	-0.386293	-2.57239	0.833095	1	0	0	0	0
hsa-miR-5588-5p	-0.460616	0.0834125	0.487222	3	2	3	2	0
hsa-miR-5589-3p	-1.32529	-2.71516	0.414547	1	0	1	0	0
hsa-miR-5589-5p	-0.431921	0.14868	0.440947	3	3	3	2	0
hsa-miR-559	2.28026	-6.85122	1	0	0	0	0	0
hsa-miR-5590-3p	-0.0946852	-4.85018	1	0	0	0	0	0
hsa-miR-5590-5p	-0.100252	-3.87516	1	0	0	0	0	0
hsa-miR-5591-3p	0	#NAME?	1	0	0	0	0	0
hsa-miR-5591-5p	3.41607	-3.02749	0.0149937	0	1	0	1	0
hsa-miR-561-3p	-3.75058	-5.27252	0.267394	0	0	0	0	0
hsa-miR-561-5p	-0.954144	0.393374	0.0532002	5	3	4	2	0
hsa-miR-562	0	#NAME?	1	0	0	0	0	0
hsa-miR-563	0	#NAME?	1	0	0	0	0	0
hsa-miR-564	0	#NAME?	1	0	0	0	0	0
hsa-miR-566	0	#NAME?	1	0	0	0	0	0
hsa-miR-567	0	#NAME?	1	0	0	0	0	0
hsa-miR-568	0	#NAME?	1	0	0	0	0	0
hsa-miR-5680	-0.621666	-0.875288	0.799554	2	1	2	1	0
hsa-miR-5681a	0	#NAME?	1	0	0	0	0	0
hsa-miR-5681b	0	#NAME?	1	0	0	0	0	0
hsa-miR-5682	0	#NAME?	1	0	0	0	0	0
hsa-miR-5683	-0.652109	1.70405	0.121925	11	7	10	6	0
hsa-miR-5684	0.189756	-1.93308	0.884448	1	1	1	1	0
hsa-miR-5685	0	#NAME?	1	0	0	0	0	0
hsa-miR-5686	0	#NAME?	1	0	0	0	0	0
hsa-miR-5687	0	#NAME?	1	0	0	0	0	0
hsa-miR-5688	0	#NAME?	1	0	0	0	0	0
hsa-miR-5689	0	#NAME?	1	0	0	0	0	0
hsa-miR-569	0	#NAME?	1	0	0	0	0	0
hsa-miR-5690	0.0615965	-2.81859	1	0	0	0	0	0
hsa-miR-5691	1.33753	-2.35268	0.176797	0	1	0	1	0
hsa-miR-5692a	0	#NAME?	1	0	0	0	0	0
hsa-miR-5692b	0	#NAME?	1	0	0	0	0	0
hsa-miR-5692c	0	#NAME?	1	0	0	0	0	0
hsa-miR-5693	0	#NAME?	1	0	0	0	0	0
hsa-miR-5694	0	#NAME?	1	0	0	0	0	0
hsa-miR-5695	-0.389734	2.10512	0.707473	14	12	11	10	0
hsa-miR-5696	-0.747826	-1.76977	0.39224	1	1	1	1	0
hsa-miR-5697	0.137418	0.128885	0.919933	3	4	3	3	0
hsa-miR-5698	-0.0161906	-0.86088	1	1	2	1	1	0
hsa-miR-5699	-0.104647	-2.051	0.753141	1	1	1	1	0
hsa-miR-570-3p	0.293641	0.0434122	0.232284	3	3	2	3	0
hsa-miR-570-5p	0.61061	-2.87284	0.818796	0	0	0	0	0
hsa-miR-5700	0	#NAME?	1	0	0	0	0	0
hsa-miR-5701	0	#NAME?	1	0	0	0	0	0
hsa-miR-5702	-3.21824	-5.82469	0.511596	0	0	0	0	0
hsa-miR-5703	-3.21824	-5.85022	0.511596	0	0	0	0	0
hsa-miR-5704	0	#NAME?	1	0	0	0	0	0
hsa-miR-5705	1.28677	-4.95983	1	0	0	0	0	0
hsa-miR-5706	0.149689	-3.37803	1	0	0	0	0	0
hsa-miR-5707	0	#NAME?	1	0	0	0	0	0
hsa-miR-5708	2.28026	-6.8722	1	0	0	0	0	0
hsa-miR-571	0	#NAME?	1	0	0	0	0	0
hsa-miR-572	-1.01502	-4.22305	0.707848	0	0	0	0	0
hsa-miR-573	-0.0946852	-4.84393	1	0	0	0	0	0
hsa-miR-574-3p	-0.49343	5.77834	0.307566	161	123	156	114	0
hsa-miR-574-5p	-0.500726	6.57845	0.271277	273	208	275	195	0
hsa-miR-575	0	#NAME?	1	0	0	0	0	0
hsa-miR-576-3p	-0.0793937	9.2003	0.781309	1327	1353	1384	1508	0
hsa-miR-576-5p	0.4392	2.9424	0.392464	21	30	16	21	0
hsa-miR-577	-0.879968	1.75628	0.0676937	10	6	11	6	0
hsa-miR-578	0	#NAME?	1	0	0	0	0	0
hsa-miR-579	0.781391	-0.667627	0.200055	1	2	1	2	0
hsa-miR-580	0.0974333	3.35647	0.819691	28	32	24	26	0
hsa-miR-581	0.197686	0.234853	0.39267	3	4	2	3	0
hsa-miR-582-3p	0.554221	4.97962	0.190631	77	122	62	93	0
hsa-miR-582-5p	1.2261	3.14546	0.0205369	18	46	14	29	0
hsa-miR-583	0	#NAME?	1	0	0	0	0	0
hsa-miR-584-3p	1.08313	-0.397853	0.0482413	1	3	1	2	0
hsa-miR-584-5p	0.414652	10.7862	0.32904	4327	6209	3688	4994	0
hsa-miR-585	-0.937977	-5.24557	1	0	0	0	0	0
hsa-miR-586	1.28677	-4.92221	1	0	0	0	0	0
hsa-miR-587	0	#NAME?	1	0	0	0	0	0
hsa-miR-588	0.952949	-1.99786	0.161975	0	1	0	1	0
hsa-miR-589-3p	0.40738	1.31453	0.527366	6	9	5	7	0
hsa-miR-589-5p	-0.258755	6.95263	0.758772	340	306	319	290	0
hsa-miR-590-3p	0.822858	1.63413	0.1611	9	16	6	9	0
hsa-miR-590-5p	0.301524	0.11358	0.363206	3	4	2	3	0
hsa-miR-591	0	#NAME?	1	0	0	0	0	0
hsa-miR-592	-0.0795916	1.72385	0.957648	8	8	8	8	0
hsa-miR-593-3p	0	#NAME?	1	0	0	0	0	0
hsa-miR-593-5p	0	#NAME?	1	0	0	0	0	0
hsa-miR-595	0	#NAME?	1	0	0	0	0	0
hsa-miR-596	0	#NAME?	1	0	0	0	0	0
hsa-miR-597	-0.888644	-1.41197	0.30802	1	1	1	1	0
hsa-miR-598	0.531329	2.1457	0.133121	11	18	8	13	0
hsa-miR-599	0	#NAME?	1	0	0	0	0	0
hsa-miR-600	-1.2228	-1.70782	0.0321652	1	0	1	0	0
hsa-miR-601	0	#NAME?	1	0	0	0	0	0
hsa-miR-602	-3.21824	-5.87273	0.511596	0	0	0	0	0
hsa-miR-603	-2.36548	-6.88259	1	0	0	0	0	0
hsa-miR-604	0	#NAME?	1	0	0	0	0	0
hsa-miR-605	0.402036	-1.94082	1	1	1	1	1	0
hsa-miR-606	0	#NAME?	1	0	0	0	0	0
hsa-miR-607	-0.791766	-4.01272	0.707848	0	0	0	0	0
hsa-miR-608	0	#NAME?	1	0	0	0	0	0
hsa-miR-609	2.28026	-6.85964	1	0	0	0	0	0
hsa-miR-610	-0.222825	1.83877	0.881783	10	10	9	9	0
hsa-miR-611	0	#NAME?	1	0	0	0	0	0
hsa-miR-612	-0.503311	-2.98628	0.818796	0	0	0	0	0
hsa-miR-613	0	#NAME?	1	0	0	0	0	0
hsa-miR-614	0	#NAME?	1	0	0	0	0	0
hsa-miR-615-3p	-0.660072	3.02711	0.0365418	18	12	27	14	0
hsa-miR-615-5p	-1.10082	0.313249	0.0273724	3	2	5	2	0
hsa-miR-616-3p	-0.0456362	2.01421	1	10	10	10	10	0
hsa-miR-616-5p	0.510324	1.3238	0.281098	6	10	5	7	0
hsa-miR-617	3.12355	-5.86025	0.511596	0	0	0	0	0
hsa-miR-618	0.789144	3.07299	0.502636	20	37	18	23	0
hsa-miR-619	0	#NAME?	1	0	0	0	0	0
hsa-miR-620	0	#NAME?	1	0	0	0	0	0
hsa-miR-621	0	#NAME?	1	0	0	0	0	0
hsa-miR-622	-2.36548	-6.87485	1	0	0	0	0	0
hsa-miR-623	0	#NAME?	1	0	0	0	0	0
hsa-miR-624-3p	0.605035	-0.514516	0.259749	2	3	1	2	0
hsa-miR-624-5p	0.471476	0.504864	0.107119	4	6	2	4	0
hsa-miR-625-3p	0.638476	6.14521	0.324968	168	282	147	200	0
hsa-miR-625-5p	0.614695	5.02005	0.371643	78	128	69	91	0
hsa-miR-626	0	#NAME?	1	0	0	0	0	0
hsa-miR-627	-0.287124	3.29562	0.640945	25	22	26	22	0
hsa-miR-628-3p	0.177131	3.97802	0.645901	46	56	36	41	0
hsa-miR-628-5p	0.258714	2.33913	0.547657	16	21	11	14	0
hsa-miR-629-3p	0.296996	-0.483354	0.943285	2	2	2	2	0
hsa-miR-629-5p	-0.0245448	9.77163	0.964152	2179	2306	2134	2164	0
hsa-miR-630	0	#NAME?	1	0	0	0	0	0
hsa-miR-631	0	#NAME?	1	0	0	0	0	0
hsa-miR-632	0	#NAME?	1	0	0	0	0	0
hsa-miR-633	0	#NAME?	1	0	0	0	0	0
hsa-miR-634	0	#NAME?	1	0	0	0	0	0
hsa-miR-635	0	#NAME?	1	0	0	0	0	0
hsa-miR-636	-0.174001	0.115555	0.843085	3	3	3	3	0
hsa-miR-637	0	#NAME?	1	0	0	0	0	0
hsa-miR-638	0	#NAME?	1	0	0	0	0	0
hsa-miR-639	0	#NAME?	1	0	0	0	0	0
hsa-miR-640	0	#NAME?	1	0	0	0	0	0
hsa-miR-641	0.647897	3.3901	0.200718	29	48	21	31	0
hsa-miR-642a-3p	-0.335553	4.75357	0.350847	68	58	76	57	0
hsa-miR-642a-5p	0.54734	-2.04004	0.739263	1	1	0	1	0
hsa-miR-642b-3p	-0.322675	-2.04998	0.645768	1	1	1	1	0
hsa-miR-642b-5p	-2.36548	-6.85335	1	0	0	0	0	0
hsa-miR-643	0.553379	-0.307774	0.317803	2	3	2	2	0
hsa-miR-644a	0	#NAME?	1	0	0	0	0	0
hsa-miR-644b-3p	0.643367	0.103576	0.355476	3	5	2	3	0
hsa-miR-644b-5p	0.208049	2.31062	0.744417	12	14	12	13	0
hsa-miR-645	0	#NAME?	1	0	0	0	0	0
hsa-miR-646	0	#NAME?	1	0	0	0	0	0
hsa-miR-647	0	#NAME?	1	0	0	0	0	0
hsa-miR-648	0	#NAME?	1	0	0	0	0	0
hsa-miR-649	0	#NAME?	1	0	0	0	0	0
hsa-miR-650	0	#NAME?	1	0	0	0	0	0
hsa-miR-651	0.253657	6.55245	0.619958	253	324	213	248	0
hsa-miR-652-3p	0.377592	11.0793	0.224887	5044	7056	4327	6311	0
hsa-miR-652-5p	-0.42627	-0.344984	0.744083	3	2	2	2	0
hsa-miR-653	-0.757049	2.41006	0.076203	14	9	17	9	0
hsa-miR-654-3p	-0.140108	4.5411	0.371002	79	77	49	65	0
hsa-miR-654-5p	0.00850645	5.18066	0.492611	93	101	80	99	0
hsa-miR-655	-0.315733	1.20462	0.509896	8	7	5	6	0
hsa-miR-656	-0.266747	2.02704	0.526023	14	13	9	11	0
hsa-miR-657	0	#NAME?	1	0	0	0	0	0
hsa-miR-658	0	#NAME?	1	0	0	0	0	0
hsa-miR-659-3p	-2.36548	-6.88259	1	0	0	0	0	0
hsa-miR-659-5p	-0.444756	1.33318	0.437081	7	6	7	5	0
hsa-miR-660-3p	-0.290165	0.681325	0.86221	5	4	4	4	0
hsa-miR-660-5p	-0.0493625	6.82243	0.865138	308	320	271	286	0
hsa-miR-661	0	#NAME?	1	0	0	0	0	0
hsa-miR-662	0	#NAME?	1	0	0	0	0	0
hsa-miR-663a	0.99674	-2.85748	0.48997	0	1	0	0	0
hsa-miR-663b	1.81294	-2.901	0.0989009	0	1	0	1	0
hsa-miR-664-3p	0.58631	4.08397	0.575689	49	80	38	45	0
hsa-miR-664-5p	0.131105	7.1865	0.697679	335	394	337	380	0
hsa-miR-665	-1.94729	-0.658792	0.00325604	3	1	2	1	0
hsa-miR-668	-0.942601	-1.45365	0.411428	1	1	1	1	0
hsa-miR-670	0	#NAME?	1	0	0	0	0	0
hsa-miR-671-3p	0.0648362	1.94124	0.962939	10	11	9	10	0
hsa-miR-675-3p	0.120218	-0.332717	1	2	2	2	2	0
hsa-miR-675-5p	0.425984	0.62743	0.589869	3	5	3	4	0
hsa-miR-676-3p	-0.0982486	1.76875	0.768296	8	8	9	8	0
hsa-miR-676-5p	1.5893	-3.78679	0.250615	0	0	0	0	0
hsa-miR-7-1-3p	0.324205	2.2036	0.608956	13	17	10	12	0
hsa-miR-7-2-3p	-2.36548	-6.8541	1	0	0	0	0	0
hsa-miR-7-5p	0.25012	11.9577	0.510608	9438	12084	8784	10773	0
hsa-miR-708-3p	-0.247802	-1.40623	1	1	1	1	1	0
hsa-miR-708-5p	-1.15266	0.410643	0.0834992	6	3	4	2	0
hsa-miR-711	0	#NAME?	1	0	0	0	0	0
hsa-miR-718	0	#NAME?	1	0	0	0	0	0
hsa-miR-720	-0.443038	3.86836	0.158508	47	37	44	28	0
hsa-miR-744-3p	0.254743	1.46843	0.22958	8	10	5	8	0
hsa-miR-744-5p	-0.209591	9.74132	0.569799	2397	2232	2289	1919	0
hsa-miR-758	-0.977818	2.36593	0.284791	20	11	15	10	0
hsa-miR-759	0	#NAME?	1	0	0	0	0	0
hsa-miR-761	3.12355	-5.82351	0.511596	0	0	0	0	0
hsa-miR-762	0	#NAME?	1	0	0	0	0	0
hsa-miR-764	0	#NAME?	1	0	0	0	0	0
hsa-miR-765	-0.650644	0.579867	0.147195	4	3	5	3	0
hsa-miR-766-3p	-0.520602	3.23509	0.081817	32	24	29	17	0
hsa-miR-766-5p	0.161666	3.85058	0.811075	35	42	34	37	0
hsa-miR-767-3p	-2.66808	-2.52577	0.0136806	1	0	1	0	0
hsa-miR-767-5p	-1.6267	-0.482788	0.0381045	3	1	3	1	0
hsa-miR-769-3p	-0.345227	0.758122	0.668292	5	4	5	4	0
hsa-miR-769-5p	-0.77514	9.14991	0.0717835	1748	1100	1779	1014	0
hsa-miR-770-5p	-2.36548	-6.91824	1	0	0	0	0	0
hsa-miR-802	2.28026	-6.8722	1	0	0	0	0	0
hsa-miR-873-3p	0.0475714	1.40183	0.366438	6	7	6	8	0
hsa-miR-873-5p	0.607228	3.47222	0.205081	22	36	22	33	0
hsa-miR-874	-0.512233	5.4472	0.277653	113	86	125	89	0
hsa-miR-875-3p	0	#NAME?	1	0	0	0	0	0
hsa-miR-875-5p	0	#NAME?	1	0	0	0	0	0
hsa-miR-876-3p	1.67123	-0.911355	0.00766801	1	2	1	2	0
hsa-miR-876-5p	0.178507	-2.44813	1	0	1	0	0	0
hsa-miR-877-3p	3.65225	-5.24979	0.267394	0	0	0	0	0
hsa-miR-877-5p	-0.116087	5.73522	0.68343	137	136	139	123	0
hsa-miR-885-3p	0.448227	2.32786	0.116066	9	14	9	16	0
hsa-miR-885-5p	-0.343087	3.45988	0.391441	31	26	31	23	0
hsa-miR-887	-0.791389	3.18455	0.061225	27	17	29	16	0
hsa-miR-888-3p	0	#NAME?	1	0	0	0	0	0
hsa-miR-888-5p	-4.13857	-4.83566	0.142587	0	0	0	0	0
hsa-miR-889	-0.233862	5.11067	0.613359	122	112	78	92	0
hsa-miR-890	0	#NAME?	1	0	0	0	0	0
hsa-miR-891a	-0.101445	-3.62749	1	0	0	0	0	0
hsa-miR-891b	0	#NAME?	1	0	0	0	0	0
hsa-miR-892a	0	#NAME?	1	0	0	0	0	0
hsa-miR-892b	-3.21824	-5.89494	1	0	0	0	0	0
hsa-miR-9-3p	-0.779384	7.72018	0.0139836	524	329	709	328	0
hsa-miR-9-5p	-0.942294	4.10333	0.00304543	48	27	61	24	0
hsa-miR-920	0	#NAME?	1	0	0	0	0	0
hsa-miR-921	0	#NAME?	1	0	0	0	0	0
hsa-miR-922	0	#NAME?	1	0	0	0	0	0
hsa-miR-924	0	#NAME?	1	0	0	0	0	0
hsa-miR-92a-1-5p	0.0164892	3.44616	0.861538	27	30	26	28	0
hsa-miR-92a-2-5p	-1.34728	-0.523485	0.012833	2	1	3	1	0
hsa-miR-92a-3p	0.113164	12.3215	0.570229	15128	17616	11477	13688	0
hsa-miR-92b-3p	-0.323237	7.13496	0.182244	339	292	416	275	0
hsa-miR-92b-5p	-0.300682	4.62743	0.285457	62	54	71	51	0
hsa-miR-93-3p	-0.173242	6.28701	0.75679	225	215	201	183	0
hsa-miR-93-5p	0.294125	11.2049	0.277132	6263	8268	4832	6774	0
hsa-miR-933	-0.106348	1.54437	0.763917	8	8	8	7	0
hsa-miR-934	0.731496	4.52108	0.0109252	37	67	35	78	0
hsa-miR-935	0.519295	-2.41264	0.448083	0	1	0	1	0
hsa-miR-936	0	#NAME?	1	0	0	0	0	0
hsa-miR-937	-0.43978	-0.14669	0.529511	3	2	3	2	0
hsa-miR-938	0	#NAME?	1	0	0	0	0	0
hsa-miR-939	-0.562142	3.8565	0.160448	38	28	44	28	0
hsa-miR-940	-0.0380377	0.941354	0.837368	5	5	5	5	0
hsa-miR-941	0.495747	6.47395	0.31654	208	315	185	252	0
hsa-miR-942	0.369364	4.66694	0.403801	64	89	54	71	0
hsa-miR-943	-3.3876	-3.05763	0.00957015	1	0	1	0	0
hsa-miR-944	-0.635917	-1.23343	0.195898	1	1	1	1	0
hsa-miR-95	-0.279271	6.19029	0.3499	184	163	206	154	0
hsa-miR-96-3p	1.37547	-3.83683	0.488734	0	0	0	0	0
hsa-miR-96-5p	-0.00807678	5.29151	0.547839	113	121	87	105	0
hsa-miR-98	0.359821	10.0753	0.575734	3244	4482	2422	2882	0
hsa-miR-99a-3p	-0.422521	-1.62283	0.525422	1	1	1	1	0
hsa-miR-99a-5p	-0.785537	10.0255	0.227288	3272	2043	3038	2087	0
hsa-miR-99b-3p	-0.741008	6.07396	0.210332	196	126	198	134	0
hsa-miR-99b-5p	-0.446472	9.20908	0.457826	1600	1264	1622	1288	0
