# Supplementary material for: Breast cancer cell-secreted miR-199b-5p hijacks neurometabolic coupling to promote brain metastasis
Source: Nat Commun. 2024 May 29;15:4549. doi: 10.1038/s41467-024-48740-0 (PMC11137082; doi:10.1038/s41467-024-48740-0)
Supplement: Supplementary file 3 — Supplementary Data File 2 [file 41467_2024_48740_MOESM3_ESM.xlsx]

## Sheet: Supplementary Data 2
Supplementary Data File 2. MDA-MB-231 EV and cell smRNA-seq data summary. Data were analyzed to indicate differences between the brain-metastasizing MDA-231-BR3 line and the parental MDA-231 line. The edgeR package was used for the statistical test.
EV smRNA-seq										Cell smRNA-seq
geneName	logFC	logConc	PValue	original-MDA231-BR3-EV	original-MDA231-EV	normalized-MDA231-BR3-EV	normalized-MDA231-EV	significant		geneName	logFC	logConc	PValue	original-MDA231-BR3-Cell	original-MDA231-Cell	normalized-MDA231-BR3-Cell	normalized-MDA231-Cell	significant
hsa-miR-146b-5p	3.65212	-8.82425	4.24949e-122	2720	38	1140	91	1		hsa-miR-1274b	1.83101	-10.8157	0	3816	5745	2482	8832	1
hsa-miR-155	3.29801	-11.9273	1.47359e-12	280	5	117	12	1		hsa-miR-142-3p	3.84761	-12.5303	0	578	3521	376	5413	1
hsa-miR-142-5p	3.24721	-10.2746	2.40566e-36	865	16	362	38	1		hsa-miR-148a	-2.00057	-9.04422	0	49156	5198	31976	7991	1
hsa-miR-223	3.15551	-10.4136	3.32338e-31	761	15	319	36	1		hsa-miR-151-5p	-1.03181	-8.19297	0	63389	13119	41234	20168	1
hsa-miR-199b-5p	2.92806	-12.8492	9.77507e-06	130	3	54	7	1		hsa-miR-192	2.2177	-11.6352	0	1891	3722	1230	5722	1
hsa-miR-142-3p	2.69438	-7.69306	7.38883e-145	4275	116	1792	277	1		hsa-miR-194	2.00758	-11.0769	0	2995	5096	1948	7834	1
hsa-miR-126*	2.40952	-12.6935	6.4949e-05	121	4	51	10	1		hsa-miR-200b	-3.52557	-13.1992	0	4681	172	3045	264	1
hsa-miR-652	2.10956	-12.0361	1.11531e-05	172	7	72	17	1		hsa-miR-30d	-1.00121	-8.66077	0	45351	9587	29501	14738	1
hsa-miR-126	2.0799	-11.0509	5.43381e-10	337	14	141	33	1		hsa-miR-335	4.28542	-14.0685	0	171	1411	111	2169	1
hsa-miR-340	2.06444	-10.1111	1.37371e-17	643	27	269	65	1		hsa-miR-424	-1.41767	-10.7628	0	12204	1933	7939	2972	1
hsa-miR-181a*	1.78343	-11.6846	1.63338e-05	196	10	82	24	1		hsa-miR-516a-5p	2.66772	-12.2937	0	1025	2756	667	4237	1
hsa-miR-194	1.70443	-10.8761	8.66461e-08	334	18	140	43	1		hsa-miR-98	-1.37401	-9.85928	0	22486	3671	14627	5643	1
hsa-miR-28-5p	1.58658	-11.783	0.000309602	171	10	72	24	1		hsa-miR-503	-2.02939	-12.4428	2.23456e-266	4708	488	3063	750	1
hsa-miR-140-5p	1.58416	-11.2988	9.89772e-06	239	14	100	33	1		hsa-miR-99a	-1.26008	-11.4329	4.04749e-212	7262	1283	4724	1972	1
hsa-miR-106a	1.5451	-11.4252	5.10351e-05	216	13	90	31	1		hsa-miR-454	-1.43144	-12.0395	7.26803e-179	5061	794	3292	1221	1
hsa-miR-516a-5p	1.50188	-12.1473	0.00335327	129	8	54	19	1		hsa-miR-142-5p	3.55754	-15.0429	2.97601e-175	112	558	73	858	1
hsa-miR-181a	1.28321	-8.05696	4.29888e-28	2037	147	854	351	1		hsa-miR-335*	4.17532	-15.5872	6.78635e-174	62	474	40	729	1
hsa-miR-25	1.25552	-10.2705	9.28409e-07	435	32	182	76	1		hsa-let-7c	-1.42335	-12.319	3.44867e-146	4158	656	2705	1008	1
hsa-miR-128	1.17995	-11.9863	0.0105469	129	10	54	24	1		hsa-miR-582-3p	1.89187	-14.6063	3.14823e-62	270	424	176	652	1
hsa-miR-374a	1.17373	-9.81952	5.3424e-08	578	45	242	107	1		hsa-miR-143	2.99023	-16.0254	4.3406e-62	69	232	45	357	1
hsa-miR-101	1.10149	-7.89628	1.31993e-23	2138	175	896	418	1		hsa-miR-200a	-3.41267	-16.0969	2.92039e-60	604	24	393	37	1
hsa-miR-27a	1.09068	-8.27608	2.63356e-18	1637	135	686	322	1		hsa-miR-152	-2.02838	-14.6876	1.95841e-57	993	103	646	158	1
hsa-miR-16	1.08779	-8.4717	5.65907e-16	1428	118	598	282	1		hsa-miR-1826	1.22287	-13.5058	2.21761e-54	730	721	475	1108	1
hsa-miR-200c	-3.5701	-9.08337	1.04945e-153	186	388	78	926	1		hsa-miR-424*	-1.8176	-14.7113	3.42647e-46	908	109	591	168	1
hsa-miR-1979	-1.63651	-6.68997	1.13991e-140	1910	1043	800	2489	1		hsa-miR-1308	1.6059	-14.8603	5.13762e-38	250	322	163	495	1
hsa-miR-182	-2.8559	-8.74122	4.4689e-116	302	384	127	916	1		hsa-miR-126	1.50134	-14.6836	2.98085e-37	293	351	191	540	1
hsa-miR-30a	-1.02816	-5.87704	4.09135e-93	4143	1484	1736	3541	1		hsa-miR-3065-5p	2.04977	-15.6383	3.37088e-37	125	219	81	337	1
hsa-miR-200b	-4.18028	-11.0695	3.98273e-59	38	121	16	289	1		hsa-miR-105	1.80905	-15.2815	2.32033e-36	174	258	113	397	1
hsa-miR-183	-2.62236	-10.0196	7.76143e-41	135	146	57	348	1		hsa-miR-582-5p	1.4443	-14.6925	1.62867e-34	297	342	193	526	1
hsa-let-7b	-2.08963	-9.67626	2.99177e-31	206	154	86	368	1		hsa-miR-887	6.63309	-19.3125	1.54074e-33	2	84	1	129	1
hsa-miR-24-2*	-2.98426	-11.0328	1.54664e-27	59	82	25	196	1		hsa-miR-1274a	1.53295	-14.9259	6.033e-33	245	300	159	461	1
hsa-miR-320a	-1.3334	-8.66407	1.65764e-24	540	239	226	570	1		hsa-miR-1283	2.60334	-16.52	1.02886e-32	56	144	36	221	1
hsa-miR-205	-3.88132	-12.3795	1.56701e-20	17	44	7	105	1		hsa-miR-421	-1.07363	-13.78	7.15819e-32	1338	269	870	414	1
hsa-miR-125a-5p	-1.12843	-8.61696	3.43824e-18	599	230	251	549	1		hsa-miR-592	-4.30149	-17.9156	2.03325e-28	233	5	152	8	1
hsa-miR-224	-2.02392	-11.7809	9.43922e-08	49	35	20	84	1		hsa-miR-429	-3.72502	-17.5257	9.5988e-28	250	8	163	12	1
hsa-miR-451	-1.03628	-10.3503	9.73376e-06	186	67	78	160	1		hsa-miR-342-3p	-1.42488	-14.8556	9.2977e-27	717	113	466	174	1
hsa-miR-452	-1.53444	-11.8075	6.4949e-05	57	29	24	69	1		hsa-miR-1	3.36788	-17.6971	3.97563e-26	19	83	12	128	1
hsa-miR-221*	-1.59181	-11.9393	8.76866e-05	51	27	21	65	1		hsa-miR-522	2.03873	-16.1502	5.33454e-26	88	153	57	235	1
hsa-miR-21	-0.365883	-0.813584	0	174281	39446	73039	94123	0		hsa-miR-148a*	-1.75582	-15.7824	2.00793e-21	423	53	275	82	1
hsa-let-7i	-0.871235	-5.63601	3.38098e-78	5170	1661	2167	3963	0		hsa-miR-15b*	-1.07776	-14.44	7.77608e-21	848	170	552	261	1
hsa-miR-100	-0.520573	-5.36573	9.8293e-34	7041	1774	2951	4233	0		hsa-miR-181c*	1.24653	-15.04	1.64022e-20	250	251	163	386	1
hsa-miR-148a	0.644969	-6.78133	1.86356e-18	3953	444	1657	1060	0		hsa-miR-34a	1.03976	-14.6745	1.98591e-18	346	301	225	463	1
hsa-miR-30d	-0.874488	-7.92185	2.41443e-17	1059	341	444	814	0		hsa-miR-532-5p	-1.33878	-15.2431	2.17032e-18	532	89	346	137	1
hsa-let-7f	-0.352461	-5.54113	1.92792e-14	6609	1482	2770	3536	0		hsa-miR-767-5p	1.89898	-16.6795	2.85959e-16	64	101	42	155	1
hsa-miR-1246	0.960353	-8.28877	2.2598e-14	1551	140	650	334	0		hsa-miR-149	1.7684	-16.478	3.18371e-16	77	111	50	171	1
hsa-miR-146a	-0.260817	-4.72943	7.19406e-14	11975	2520	5019	6013	0		hsa-miR-126*	1.62579	-16.4067	3.74323e-14	85	111	55	171	1
hsa-miR-221	-0.947749	-8.99707	1.54692e-10	490	166	205	396	0		hsa-miR-362-5p	-1.57592	-16.1409	6.33109e-14	310	44	202	68	1
hsa-miR-151-5p	-0.689121	-8.16065	7.97661e-10	957	271	401	647	0		hsa-miR-95	-3.0604	-18.0507	1.44675e-13	138	7	90	11	1
hsa-miR-31	-3.90166	-13.4567	2.09548e-09	8	21	3	50	0		hsa-miR-135b	1.33734	-15.938	3.15855e-13	130	139	85	214	1
hsa-miR-140-3p	0.870425	-9.00359	5.37099e-08	916	88	384	210	0		hsa-miR-518e*	2.26543	-17.6383	1.24025e-12	29	59	19	91	1
hsa-let-7g	-0.316055	-6.23449	7.03349e-08	4139	905	1735	2160	0		hsa-miR-519a*	2.26543	-17.6383	1.24025e-12	29	59	19	91	1
hsa-miR-26b	0.642544	-8.24604	1.49384e-07	1431	161	600	384	0		hsa-miR-519b-5p	2.26543	-17.6383	1.24025e-12	29	59	19	91	1
hsa-miR-148b	0.656055	-8.42046	5.15724e-07	1274	142	534	339	0		hsa-miR-519c-5p	2.26543	-17.6383	1.24025e-12	29	59	19	91	1
hsa-miR-151-3p	-0.806329	-9.29017	1.3893e-06	420	129	176	308	0		hsa-miR-522*	2.26543	-17.6383	1.24025e-12	29	59	19	91	1
hsa-miR-363	37.8373	-31.0974	2.42991e-06	75	0	31	0	0		hsa-miR-523*	2.26543	-17.6383	1.24025e-12	29	59	19	91	1
hsa-miR-196b	4.09057	-13.853	8.69937e-06	97	1	41	2	0		hsa-miR-671-3p	1.58181	-16.6093	3.25306e-12	75	95	49	146	1
hsa-miR-17	0.381749	-7.26028	1.0032e-05	2589	349	1085	833	0		hsa-miR-3065-3p	2.16677	-17.6387	1.93931e-11	30	57	19	88	1
hsa-miR-200a	-2.88786	-13.6417	1.94311e-05	10	13	4	31	0		hsa-miR-500*	-1.89971	-16.979	2.73492e-11	194	22	126	34	1
hsa-miR-106b	0.627237	-8.84315	2.69602e-05	941	107	394	255	0		hsa-miR-210	-1.20503	-15.9277	6.68838e-10	316	58	206	89	1
hsa-miR-10a	0.927093	-9.91113	3.2419e-05	498	46	209	110	0		hsa-miR-556-5p	1.79178	-17.3069	1.41809e-09	43	63	28	97	1
hsa-miR-425	0.353091	-7.43629	0.000118193	2269	312	951	745	0		hsa-miR-519a	2.32323	-18.3799	1.57026e-08	17	36	11	55	1
hsa-miR-886-5p	-0.528124	-8.71935	0.000144975	687	174	288	415	0		hsa-miR-7-1*	1.24077	-16.454	2.08455e-08	94	94	61	145	1
hsa-miR-143	0.850549	-9.98111	0.000185064	462	45	194	107	0		hsa-miR-378*	1.02367	-16.0297	5.69611e-08	136	117	88	180	1
hsa-miR-340*	3.46793	-14.1643	0.000752897	63	1	26	2	0		hsa-miR-1287	-2.35914	-18.2087	8.41232e-08	97	8	63	12	1
hsa-miR-24	0.461399	-8.5695	0.000808635	1074	137	450	327	0		hsa-miR-132*	1.29735	-16.7515	1.04863e-07	75	78	49	120	1
hsa-miR-1259	2.06051	-12.868	0.00106577	95	4	40	10	0		hsa-miR-942	1.31232	-17.0902	2.78788e-06	59	62	38	95	1
hsa-miR-26a	0.242725	-7.00538	0.00196239	2944	437	1234	1043	0		hsa-miR-135b*	1.42519	-17.457	2.86756e-06	44	50	29	77	1
hsa-miR-342-3p	1.70011	-12.4632	0.00211817	111	6	46	14	0		hsa-miR-10a*	1.02603	-16.5614	8.56602e-06	94	81	61	125	1
hsa-miR-96	-2.87192	-14.1643	0.00234985	7	9	3	22	0		hsa-miR-100*	1.24077	-17.3082	3.27554e-05	52	52	34	80	1
hsa-miR-30e	-0.256646	-7.39356	0.00341228	1892	397	793	947	0		hsa-miR-454*	-1.42666	-17.5875	5.54198e-05	108	17	70	26	1
hsa-miR-369-3p	3.01421	-14.3911	0.00371917	46	1	19	2	0		hsa-miR-502-3p	-1.44373	-17.859	0.000157149	90	14	59	22	1
hsa-miR-1975	-0.404378	-8.78754	0.00411748	684	159	287	379	0		hsa-miR-501-3p	-1.11678	-17.8299	0.00298532	82	16	53	25	1
hsa-miR-190	-2.70199	-14.2492	0.00418091	7	8	3	19	0		hsa-let-7a	-0.53222	-7.06076	0	116855	34192	76014	52563	0
hsa-miR-135b	-2.13084	-13.6417	0.00434351	13	10	5	24	0		hsa-let-7f	-0.570101	-6.22591	0	211186	60192	137376	92532	0
hsa-miR-125b	-0.323549	-8.20826	0.00521655	1051	231	440	551	0		hsa-let-7g	-0.849851	-7.42877	0	101082	23732	65754	36483	0
hsa-miR-664	-1.70199	-13.1643	0.00522288	21	12	9	29	0		hsa-let-7i	-0.543519	-5.9345	0	256087	74347	166584	114293	0
hsa-miR-92a	0.307882	-8.04385	0.00620824	1466	208	614	496	0		hsa-miR-100	-0.31238	-5.01969	0	445638	151858	289886	233449	0
hsa-miR-494	-1.09431	-12.0531	0.0081469	56	21	23	50	0		hsa-miR-101	0.989212	-8.45344	0	26267	22064	17087	33919	0
hsa-miR-1274b	1.43819	-12.3718	0.00954221	108	7	45	17	0		hsa-miR-10a	0.860137	-9.71765	0	11436	8784	7439	13504	0
hsa-miR-22	-0.314494	-8.38306	0.0118333	934	204	391	487	0		hsa-miR-125a-5p	-0.905832	-8.97786	0	35219	7954	22910	12228	0
hsa-miR-98	-0.453494	-9.55512	0.0165192	395	95	165	227	0		hsa-miR-125b	-0.421236	-7.55924	0	79595	25152	51776	38666	0
hsa-miR-584	2.61994	-14.5883	0.0169005	35	1	15	2	0		hsa-miR-146a	0.318019	-6.1425	0	164475	86761	106991	133376	0
hsa-miR-21*	-0.550654	-10.2194	0.0176635	241	62	101	148	0		hsa-miR-151-3p	-0.833105	-8.52771	0	46918	11144	30520	17132	0
hsa-miR-20a	0.0907155	-4.97253	0.0186798	11429	1885	4790	4498	0		hsa-miR-22	-0.573925	-8.64236	0	39611	11260	25767	17310	0
hsa-miR-365	-2.50935	-14.5679	0.0224609	6	6	2	14	0		hsa-miR-23a	-0.4264	-6.40291	0	177727	55961	115611	86028	0
hsa-miR-889	36.1934	-31.9193	0.0224609	24	0	10	0	0		hsa-miR-24	-0.467149	-7.65701	0	75573	23133	49160	35562	0
hsa-miR-1270	-3.09431	-15.8604	0.03125	2	3	1	7	0		hsa-miR-30a	0.341622	-5.44182	0	265138	142168	172472	218553	0
hsa-miR-15b	0.873122	-11.6543	0.0313018	146	14	61	33	0		hsa-miR-7	0.364983	-7.2467	0	75272	41020	48964	63059	0
hsa-miR-577	-3.09431	-15.8604	0.03125	2	3	1	7	0		hsa-miR-30e	0.465841	-8.13804	1.14416e-305	39186	22901	25490	35205	0
hsa-miR-132	1.91692	-13.9398	0.0356981	43	2	18	5	0		hsa-miR-16	-0.574784	-8.70478	1.51913e-299	37945	10780	24683	16572	0
hsa-miR-199a-3p	0.647697	-10.9305	0.035799	223	25	93	60	0		hsa-let-7e	-0.990955	-10.4155	7.17309e-268	13391	2851	8711	4383	0
hsa-miR-199b-3p	0.647697	-10.9305	0.035799	223	25	93	60	0		hsa-miR-23b	-0.57191	-8.8936	1.53048e-260	33257	9467	21634	14554	0
hsa-miR-379*	-2.50935	-15.1529	0.0390625	4	4	2	10	0		hsa-miR-21*	0.801124	-10.1106	1.86032e-234	8889	6554	5782	10075	0
hsa-miR-877	35.6959	-32.1681	0.0390625	17	0	7	0	0		hsa-let-7b	-0.796664	-10.1781	4.94813e-206	14758	3595	9600	5527	0
hsa-miR-484	1.26324	-12.6816	0.0440465	82	6	34	14	0		hsa-miR-222	-0.491608	-8.82136	1.7646e-203	34005	10234	22120	15733	0
hsa-miR-651	2.66058	-14.5679	0.0524788	36	1	15	2	0		hsa-miR-106b	0.520099	-9.19927	6.45028e-184	18429	11183	11988	17191	0
hsa-let-7e	-0.570748	-10.7913	0.0535376	161	42	67	100	0		hsa-miR-182	-0.79797	-10.4323	1.49153e-173	12380	3013	8053	4632	0
hsa-miR-455-5p	0.982506	-12.407	0.0599412	90	8	38	19	0		hsa-miR-26a	-0.501378	-9.26931	1.12588e-155	25013	7477	16271	11494	0
hsa-miR-744	1.29801	-12.9273	0.0594634	70	5	29	12	0		hsa-miR-221	-0.439954	-8.9369	2.46286e-151	30831	9617	20055	14784	0
hsa-miR-103	0.100564	-5.93357	0.0615304	5891	965	2469	2303	0		hsa-miR-99b	-0.6509	-10.0558	4.01405e-151	15273	4116	9935	6328	0
hsa-miR-30d*	-4.09431	-16.3604	0.0625	1	3	0	7	0		hsa-miR-27b	-0.17541	-6.3433	5.10541e-147	169793	63622	110450	97805	0
hsa-miR-424*	-1.40981	-13.7958	0.0635681	15	7	6	17	0		hsa-miR-1259	0.603169	-9.98744	3.42088e-144	10369	6665	6745	10246	0
hsa-let-7a	-0.119656	-6.4925	0.0655101	3705	707	1553	1687	0		hsa-miR-183	-0.992885	-11.3286	1.36384e-143	7116	1513	4629	2326	0
hsa-miR-199a-5p	-2.24631	-14.6995	0.0654297	6	5	2	12	0		hsa-miR-191	-0.666772	-10.2043	5.34084e-143	13855	3693	9013	5677	0
hsa-miR-423-3p	-0.291116	-9.0896	0.0646201	577	124	242	296	0		hsa-miR-181b	-0.75761	-10.6257	1.74955e-137	10676	2672	6945	4108	0
hsa-miR-181c*	35.4158	-32.3081	0.0703125	14	0	6	0	0		hsa-miR-218	-0.555576	-9.92434	1.89795e-121	16186	4660	10529	7164	0
hsa-miR-186	-0.158557	-7.38505	0.0696942	1969	386	825	921	0		hsa-miR-20a	-0.105734	-5.23514	5.91617e-116	357292	140503	232418	215993	0
hsa-miR-18a	-0.288702	-9.15994	0.0715149	550	118	230	282	0		hsa-miR-140-3p	-0.451827	-9.82806	6.77979e-87	16692	5164	10858	7939	0
hsa-miR-335	0.423904	-10.1317	0.0712708	359	47	150	112	0		hsa-miR-30b	-0.781719	-11.466	1.64186e-82	6013	1480	3911	2275	0
hsa-miR-514	35.5154	-32.2584	0.0703125	15	0	6	0	0		hsa-miR-455-5p	0.685345	-11.1913	6.02647e-82	4375	2977	2846	4577	0
hsa-miR-99b	-0.382491	-10.002	0.0692234	297	68	124	162	0		hsa-miR-25	0.508918	-10.3628	1.05116e-79	8259	4973	5372	7645	0
hsa-miR-192	0.713045	-11.6348	0.0756191	140	15	59	36	0		hsa-miR-148b	0.26615	-8.48257	2.73852e-79	33073	16830	21514	25873	0
hsa-miR-425*	1.77606	-14.0102	0.0755187	39	2	16	5	0		hsa-miR-30c	-0.27588	-8.72748	2.5334e-70	33677	11770	21907	18094	0
hsa-miR-532-5p	1.5204	-13.5531	0.0801433	49	3	20	7	0		hsa-miR-27b*	-0.657809	-11.5456	4.18174e-56	5451	1462	3546	2248	0
hsa-miR-93	0.187944	-7.85589	0.0796121	1602	247	671	589	0		hsa-miR-378	0.333187	-9.73386	5.50425e-53	13574	7236	8830	11124	0
hsa-miR-15a	0.644458	-11.2541	0.0824913	178	20	75	48	0		hsa-miR-584	-0.792862	-12.1764	1.49176e-52	3689	901	2400	1385	0
hsa-miR-106b*	1.09551	-12.7655	0.0919145	73	6	31	14	0		hsa-miR-374a	0.342821	-9.88502	1.29967e-50	12183	6538	7925	10051	0
hsa-miR-223*	2.34863	-14.7239	0.0962524	29	1	12	2	0		hsa-miR-27a	-0.172044	-7.89376	1.57815e-49	57900	21746	37664	33430	0
hsa-miR-33a	2.29801	-14.7492	0.0962524	28	1	12	2	0		hsa-let-7d	-0.372179	-10.3058	2.3226e-43	11660	3812	7585	5860	0
hsa-let-7i*	34.1934	-32.9193	0.125	6	0	2	0	0		hsa-miR-542-3p	-0.690829	-12.1344	1.73767e-41	3666	961	2385	1477	0
hsa-miR-105	35.1934	-32.4193	0.125	12	0	5	0	0		hsa-miR-15b	-0.583449	-11.6734	5.01858e-41	4862	1373	3163	2111	0
hsa-miR-1268	35.3089	-32.3616	0.125	13	0	5	0	0		hsa-miR-320a	-0.371603	-10.3967	1.03022e-40	10946	3580	7120	5504	0
hsa-miR-181c	35.1934	-32.4193	0.125	12	0	5	0	0		hsa-miR-138	-0.532741	-11.5444	1.17128e-37	5224	1528	3398	2349	0
hsa-miR-18a*	34.4158	-32.8081	0.125	7	0	3	0	0		hsa-miR-1307	0.489307	-11.3826	3.49364e-37	4101	2436	2668	3745	0
hsa-miR-193b	-2.09431	-15.3604	0.125	4	3	2	7	0		hsa-miR-423-3p	-0.300919	-10.0486	2.23285e-34	13596	4670	8844	7179	0
hsa-miR-22*	-2.09431	-15.3604	0.125	4	3	2	7	0		hsa-miR-941	0.675466	-12.6775	1.27227e-29	1567	1059	1019	1628	0
hsa-miR-26a-2*	34.1934	-32.9193	0.125	6	0	2	0	0		hsa-miR-130a	-0.765274	-12.9395	1.39521e-29	2153	536	1400	824	0
hsa-miR-27b	0.110934	-6.7713	0.1197	3308	538	1386	1284	0		hsa-miR-18a	-0.175862	-8.75125	2.73371e-29	31998	11986	20815	18426	0
hsa-miR-301b	34.4158	-32.8081	0.125	7	0	3	0	0		hsa-miR-30a*	0.365027	-11.1294	3.69248e-25	5103	2781	3319	4275	0
hsa-miR-30c	-0.242702	-8.9643	0.110441	640	133	268	317	0		hsa-miR-19a	-0.205394	-9.52462	1.11003e-23	18913	6941	12303	10670	0
hsa-miR-3182	34.4158	-32.8081	0.125	7	0	3	0	0		hsa-miR-340	0.419611	-11.6934	1.05191e-22	3387	1917	2203	2947	0
hsa-miR-324-5p	34.1934	-32.9193	0.125	6	0	2	0	0		hsa-miR-361-5p	-0.448868	-11.8669	4.11514e-22	4058	1258	2640	1934	0
hsa-miR-338-5p	34.1934	-32.9193	0.125	6	0	2	0	0		hsa-miR-221*	-0.421336	-11.712	8.72333e-22	4475	1414	2911	2174	0
hsa-miR-34c-5p	-3.50935	-16.6529	0.125	1	2	0	5	0		hsa-miR-1975	-0.91463	-14.0002	1.14217e-20	1087	244	707	375	0
hsa-miR-370	34.4158	-32.8081	0.125	7	0	3	0	0		hsa-miR-17	-0.0671738	-6.71585	3.02923e-18	126322	51021	82172	78434	0
hsa-miR-376c	34.1934	-32.9193	0.125	6	0	2	0	0		hsa-miR-423-5p	-0.252959	-10.5445	4.78002e-18	9482	3367	6168	5176	0
hsa-miR-409-5p	34.1934	-32.9193	0.125	6	0	2	0	0		hsa-miR-651	0.959137	-14.4841	6.9732e-18	406	334	264	513	0
hsa-miR-548e	34.4158	-32.8081	0.125	7	0	3	0	0		hsa-miR-24-2*	-0.363805	-11.646	2.549e-17	4592	1510	2987	2321	0
hsa-miR-550	34.4158	-32.8081	0.125	7	0	3	0	0		hsa-miR-222*	0.87423	-14.3215	1.1782e-16	468	363	304	558	0
hsa-miR-767-5p	34.4158	-32.8081	0.125	7	0	3	0	0		hsa-miR-652	0.50221	-12.8176	1.99911e-15	1510	905	982	1391	0
hsa-miR-32	1.12292	-13.0148	0.126289	62	5	26	12	0		hsa-miR-574-5p	-0.806744	-14.1775	8.60156e-15	926	224	602	344	0
hsa-let-7a*	-1.00685	-13.8167	0.359283	17	6	7	14	0		hsa-miR-146b-5p	-0.762068	-14.0185	8.79756e-15	1018	254	662	391	0
hsa-let-7a-2*	32.6085	-33.7118	1	2	0	1	0	0		hsa-miR-181a*	0.270812	-11.1816	5.36613e-14	5085	2596	3308	3991	0
hsa-let-7b*	32.6085	-33.7118	1	2	0	1	0	0		hsa-miR-197	0.498143	-12.9684	8.5368e-14	1362	814	886	1251	0
hsa-let-7c	0.624509	-12.4161	0.297595	79	9	33	22	0		hsa-miR-452	0.369192	-12.1613	2.68523e-13	2492	1362	1621	2094	0
hsa-let-7c*	0	-50.0161	1	0	0	0	0	0		hsa-miR-93	0.104015	-8.56172	9.23341e-13	33117	15061	21542	23153	0
hsa-let-7d	0.262785	-9.50005	0.171273	526	77	220	184	0		hsa-miR-301a	-0.863787	-14.699	6.44915e-12	658	153	428	235	0
hsa-let-7d*	0.454127	-13.3492	0.584665	39	5	16	12	0		hsa-miR-9*	0.583082	-13.7431	1.63118e-11	773	490	503	753	0
hsa-let-7e*	32.6085	-33.7118	1	2	0	1	0	0		hsa-miR-374a*	0.389479	-12.5872	2.40685e-11	1842	1021	1198	1570	0
hsa-let-7f-1*	-0.509347	-16.1529	1	4	1	2	2	0		hsa-miR-450a	-0.64602	-14.0154	4.4539e-11	980	265	637	407	0
hsa-let-7f-2*	0	-50.0161	1	0	0	0	0	0		hsa-miR-320b	-0.857411	-14.8098	4.50807e-11	608	142	395	218	0
hsa-let-7g*	0	-50.0161	1	0	0	0	0	0		hsa-miR-1979	-0.284492	-11.6828	5.70571e-11	4355	1513	2833	2326	0
hsa-miR-1	0.191093	-13.8027	1	26	4	11	10	0		hsa-miR-886-3p	0.831884	-14.9277	1.81908e-10	312	235	203	361	0
hsa-miR-100*	0	-50.0161	1	0	0	0	0	0		hsa-miR-455-3p	0.527867	-13.5969	1.88791e-10	872	532	567	818	0
hsa-miR-101*	32.6085	-33.7118	1	2	0	1	0	0		hsa-miR-186	0.0971617	-8.78566	6.97246e-10	28423	12865	18489	19777	0
hsa-miR-103-2*	0	-50.0161	1	0	0	0	0	0		hsa-miR-450b-5p	-0.976822	-15.4736	1.94516e-09	400	86	260	132	0
hsa-miR-103-as	0	-50.0161	1	0	0	0	0	0		hsa-miR-99b*	-0.540591	-13.796	2.33991e-09	1100	320	716	492	0
hsa-miR-105*	31.6085	-34.2118	1	1	0	0	0	0		hsa-miR-107	0.39197	-12.9422	3.2974e-09	1439	799	936	1228	0
hsa-miR-106a*	33.1934	-33.4193	0.5	3	0	1	0	0		hsa-miR-625*	0.514233	-13.7627	4.30637e-09	781	472	508	726	0
hsa-miR-107	0.535047	-13.6307	0.690038	33	4	14	10	0		hsa-miR-92a	0.0860203	-8.61128	6.5164e-09	32199	14462	20945	22232	0
hsa-miR-10a*	-0.772382	-14.6995	1	10	3	4	7	0		hsa-miR-27a*	0.26059	-11.8312	8.33907e-09	3253	1649	2116	2535	0
hsa-miR-10b	-0.305475	-11.2436	0.40347	129	28	54	67	0		hsa-miR-132	0.782564	-15.0381	8.55246e-09	294	214	191	329	0
hsa-miR-10b*	0	-50.0161	1	0	0	0	0	0		hsa-miR-1246	0.46294	-13.5349	1.26394e-08	931	543	606	835	0
hsa-miR-1178	0	-50.0161	1	0	0	0	0	0		hsa-miR-29b	-0.513949	-13.8321	2.15497e-08	1063	315	691	484	0
hsa-miR-1179	0	-50.0161	1	0	0	0	0	0		hsa-miR-9	0.475969	-13.7745	6.80273e-08	785	462	511	710	0
hsa-miR-1180	35.0679	-32.4821	0.21875	11	0	5	0	0		hsa-miR-29a	-0.138922	-10.2393	1.14018e-07	11262	4328	7326	6653	0
hsa-miR-1181	0	-50.0161	1	0	0	0	0	0		hsa-miR-625	0.700636	-15.0451	2.24059e-07	301	207	196	318	0
hsa-miR-1182	0	-50.0161	1	0	0	0	0	0		hsa-miR-103	-0.030226	-5.92855	2.57851e-07	215238	89189	140012	137109	0
hsa-miR-1183	0	-50.0161	1	0	0	0	0	0		hsa-miR-196a	2.51379	-18.7872	5.41777e-07	12	29	8	45	0
hsa-miR-1184	0	-50.0161	1	0	0	0	0	0		hsa-miR-20a*	0.556597	-14.462	5.63021e-07	474	295	308	454	0
hsa-miR-1185	32.6085	-33.7118	1	2	0	1	0	0		hsa-miR-671-5p	0.743613	-15.3088	6.31665e-07	247	175	161	269	0
hsa-miR-1193	0	-50.0161	1	0	0	0	0	0		hsa-miR-339-5p	0.523408	-14.3012	7.7412e-07	536	326	349	501	0
hsa-miR-1197	0	-50.0161	1	0	0	0	0	0		hsa-miR-92b	-0.31475	-12.7942	8.68722e-07	2037	693	1325	1065	0
hsa-miR-1200	0	-50.0161	1	0	0	0	0	0		hsa-miR-15a	-0.192983	-11.4106	9.46566e-07	5095	1886	3314	2899	0
hsa-miR-1201	33.9304	-33.0509	0.25	5	0	2	0	0		hsa-miR-331-3p	-0.691292	-15.0768	9.74683e-07	477	125	310	192	0
hsa-miR-1202	0	-50.0161	1	0	0	0	0	0		hsa-miR-128	-0.227486	-11.9258	1.27414e-06	3608	1304	2347	2005	0
hsa-miR-1203	0	-50.0161	1	0	0	0	0	0		hsa-miR-365	-0.63989	-14.8588	1.29161e-06	545	148	354	228	0
hsa-miR-1204	0	-50.0161	1	0	0	0	0	0		hsa-miR-589	0.627792	-15.0297	3.31207e-06	312	204	203	314	0
hsa-miR-1205	0	-50.0161	1	0	0	0	0	0		hsa-miR-4326	0.819926	-15.844	3.96561e-06	166	124	108	191	0
hsa-miR-1206	0	-50.0161	1	0	0	0	0	0		hsa-miR-505	-0.460518	-14.1246	7.0195e-06	852	262	554	403	0
hsa-miR-1207-3p	0	-50.0161	1	0	0	0	0	0		hsa-miR-660	-0.835582	-15.8619	9.38126e-06	291	69	189	106	0
hsa-miR-1207-5p	0	-50.0161	1	0	0	0	0	0		hsa-miR-627	2.4887	-19.3847	5.94761e-05	8	19	5	29	0
hsa-miR-1208	0	-50.0161	1	0	0	0	0	0		hsa-miR-4284	0.78878	-16.0547	6.38786e-05	145	106	94	163	0
hsa-miR-122	-1.39387	-14.0102	0.143463	13	6	5	14	0		hsa-miR-501-5p	-2.78898	-19.4088	6.87711e-05	49	3	32	5	0
hsa-miR-122*	0	-50.0161	1	0	0	0	0	0		hsa-miR-500	-3.1855	-19.7955	6.96017e-05	43	2	28	3	0
hsa-miR-1224-3p	0	-50.0161	1	0	0	0	0	0		hsa-miR-204	-31.0309	-34.5006	7.62939e-05	25	0	16	0	0
hsa-miR-1224-5p	0	-50.0161	1	0	0	0	0	0		hsa-miR-181a	-0.0656267	-8.93258	7.97903e-05	27161	10982	17668	16883	0
hsa-miR-1225-3p	0	-50.0161	1	0	0	0	0	0		hsa-miR-215	1.75534	-18.359	8.17133e-05	21	30	14	46	0
hsa-miR-1225-5p	0	-50.0161	1	0	0	0	0	0		hsa-miR-664	-0.604388	-15.2659	8.15398e-05	406	113	264	174	0
hsa-miR-1226	0	-50.0161	1	0	0	0	0	0		hsa-miR-579	2.17365	-19.0828	0.000116842	11	21	7	32	0
hsa-miR-1226*	33.1934	-33.4193	0.5	3	0	1	0	0		hsa-miR-133a	4.5627	-21.3477	0.00012207	1	10	1	15	0
hsa-miR-1227	0	-50.0161	1	0	0	0	0	0		hsa-miR-486-5p	0.667395	-15.7562	0.000127327	186	125	121	192	0
hsa-miR-1228	0	-50.0161	1	0	0	0	0	0		hsa-miR-17*	0.460256	-14.6642	0.000138733	426	248	277	381	0
hsa-miR-1228*	0	-50.0161	1	0	0	0	0	0		hsa-miR-1303	-0.841267	-16.413	0.000272106	199	47	129	72	0
hsa-miR-1229	0	-50.0161	1	0	0	0	0	0		hsa-miR-324-5p	0.520292	-15.189	0.000295591	290	176	189	271	0
hsa-miR-1231	0	-50.0161	1	0	0	0	0	0		hsa-miR-16-2*	-0.434864	-14.6394	0.000391997	591	185	384	284	0
hsa-miR-1233	0	-50.0161	1	0	0	0	0	0		hsa-miR-330-3p	0.464312	-14.913	0.000456895	358	209	233	321	0
hsa-miR-1234	0	-50.0161	1	0	0	0	0	0		hsa-miR-580	1.54889	-18.4623	0.000469757	21	26	14	40	0
hsa-miR-1236	0	-50.0161	1	0	0	0	0	0		hsa-miR-145	4.41069	-21.4237	0.000488281	1	9	1	14	0
hsa-miR-1237	0	-50.0161	1	0	0	0	0	0		hsa-miR-874	-3.56659	-20.605	0.000488281	28	1	18	2	0
hsa-miR-1238	0	-50.0161	1	0	0	0	0	0		hsa-miR-378c	0.545624	-15.4614	0.000659573	238	147	155	226	0
hsa-miR-124	0	-50.0161	1	0	0	0	0	0		hsa-miR-30c-2*	0.18172	-12.3589	0.000797891	2319	1113	1508	1711	0
hsa-miR-124*	0	-50.0161	1	0	0	0	0	0		hsa-miR-24-1*	-0.617212	-15.7577	0.000847162	290	80	189	123	0
hsa-miR-1243	0	-50.0161	1	0	0	0	0	0		hsa-miR-521	2.97773	-20.5552	0.000976563	3	10	2	15	0
hsa-miR-1244	0	-50.0161	1	0	0	0	0	0		hsa-miR-374b*	0.35219	-14.3549	0.00135928	548	296	356	455	0
hsa-miR-1245	0	-50.0161	1	0	0	0	0	0		hsa-miR-31	1.35625	-18.3659	0.0017692	24	26	16	40	0
hsa-miR-1247	0	-50.0161	1	0	0	0	0	0		hsa-miR-1180	0.802648	-16.8354	0.00180171	84	62	55	95	0
hsa-miR-1248	-0.924385	-16.3604	1	3	1	1	2	0		hsa-miR-1226	-30.557	-34.7376	0.00183105	18	0	12	0	0
hsa-miR-1249	0	-50.0161	1	0	0	0	0	0		hsa-miR-200a*	-30.557	-34.7376	0.00183105	18	0	12	0	0
hsa-miR-1250	31.6085	-34.2118	1	1	0	0	0	0		hsa-miR-139-5p	0.379475	-14.6711	0.0019428	436	240	284	369	0
hsa-miR-1251	0	-50.0161	1	0	0	0	0	0		hsa-miR-885-5p	30.4352	-34.7985	0.00195313	0	7	0	11	0
hsa-miR-1252	0	-50.0161	1	0	0	0	0	0		hsa-miR-105*	2.24077	-20.1867	0.00234985	5	10	3	15	0
hsa-miR-1253	0	-50.0161	1	0	0	0	0	0		hsa-miR-2355	2.24077	-20.1867	0.00234985	5	10	3	15	0
hsa-miR-1254	-34.1178	-32.9571	0.5	0	1	0	2	0		hsa-miR-30e*	0.243568	-13.4988	0.00241281	1030	516	670	793	0
hsa-miR-1255a	31.6085	-34.2118	1	1	0	0	0	0		hsa-miR-16-1*	0.996843	-17.6387	0.00264249	45	38	29	58	0
hsa-miR-1255b	0	-50.0161	1	0	0	0	0	0		hsa-miR-1260b	1.3663	-18.4864	0.00308768	22	24	14	37	0
hsa-miR-1256	0	-50.0161	1	0	0	0	0	0		hsa-miR-19b-1*	1.19014	-18.176	0.00320154	29	28	19	43	0
hsa-miR-1257	0	-50.0161	1	0	0	0	0	0		hsa-miR-33a*	1.19014	-18.176	0.00320154	29	28	19	43	0
hsa-miR-1258	0	-50.0161	1	0	0	0	0	0		hsa-miR-937	-1.51412	-18.6312	0.00318525	54	8	35	12	0
hsa-miR-125a-3p	-0.924385	-15.3604	1	6	2	2	5	0		hsa-miR-200b*	-30.4745	-34.7788	0.00341797	17	0	11	0	0
hsa-miR-125b-1*	0.60613	-14.0102	0.503445	26	3	11	7	0		hsa-miR-330-5p	0.296307	-14.1657	0.00378495	637	331	414	509	0
hsa-miR-125b-2*	0.490653	-15.6529	1	8	1	3	2	0		hsa-miR-122	3.82573	-21.7161	0.00390625	1	6	1	9	0
hsa-miR-1260	0	-50.0161	1	0	0	0	0	0		hsa-miR-663	2.5627	-20.3477	0.00418091	4	10	3	15	0
hsa-miR-1260b	33.1934	-33.4193	0.5	3	0	1	0	0		hsa-miR-3158	0.918841	-17.3882	0.0042258	55	44	36	68	0
hsa-miR-1261	0	-50.0161	1	0	0	0	0	0		hsa-miR-342-5p	-1.56659	-19.02	0.004324	42	6	27	9	0
hsa-miR-1262	0	-50.0161	1	0	0	0	0	0		hsa-miR-320c	-0.749708	-16.7655	0.00491635	151	38	98	58	0
hsa-miR-1263	0	-50.0161	1	0	0	0	0	0		hsa-miR-18a*	-0.576367	-16.1228	0.00537737	222	63	144	97	0
hsa-miR-1264	0	-50.0161	1	0	0	0	0	0		hsa-miR-125b-1*	0.198821	-13.1567	0.00575376	1326	644	863	990	0
hsa-miR-1265	0	-50.0161	1	0	0	0	0	0		hsa-miR-1295	-2.28279	-20.2468	0.00719738	23	2	15	3	0
hsa-miR-1266	-2.50935	-17.1529	1	1	1	0	2	0		hsa-miR-193b	-0.503392	-15.8146	0.00730562	268	80	174	123	0
hsa-miR-1267	31.6085	-34.2118	1	1	0	0	0	0		hsa-miR-129-5p	-1.27019	-18.4312	0.00750818	57	10	37	15	0
hsa-miR-1269	0	-50.0161	1	0	0	0	0	0		hsa-miR-488	30.2128	-34.9097	0.0078125	0	6	0	9	0
hsa-miR-1271	0	-50.0161	1	0	0	0	0	0		hsa-miR-195	-0.785703	-17.2405	0.00784659	110	27	72	42	0
hsa-miR-1272	0	-50.0161	1	0	0	0	0	0		hsa-miR-224*	0.862257	-17.4974	0.00804593	52	40	34	62	0
hsa-miR-1273	0	-50.0161	1	0	0	0	0	0		hsa-miR-1268	-0.670694	-16.6606	0.00815045	158	42	103	65	0
hsa-miR-1273c	0	-50.0161	1	0	0	0	0	0		hsa-miR-1201	0.532	-16.1151	0.00863841	152	93	99	143	0
hsa-miR-1273d	0	-50.0161	1	0	0	0	0	0		hsa-miR-29b-1*	-0.480077	-15.8084	0.00876704	267	81	174	125	0
hsa-miR-127-3p	1.19109	-15.3027	0.507813	13	1	5	2	0		hsa-let-7f-1*	1.13385	-18.2547	0.00907334	28	26	18	40	0
hsa-miR-1274a	33.9304	-33.0509	0.25	5	0	2	0	0		hsa-miR-26b*	1.58869	-19.3752	0.00935531	11	14	7	22	0
hsa-miR-1275	0	-50.0161	1	0	0	0	0	0		hsa-miR-590-3p	0.410694	-15.4237	0.00992717	256	144	166	221	0
hsa-miR-127-5p	0.0756153	-15.8604	1	6	1	2	2	0		hsa-miR-502-5p	-1.80363	-19.4864	0.0106738	33	4	21	6	0
hsa-miR-1276	0	-50.0161	1	0	0	0	0	0		hsa-miR-548k	0.664577	-16.9392	0.0113146	82	55	53	85	0
hsa-miR-1277	0	-50.0161	1	0	0	0	0	0		hsa-miR-548b-5p	-30.1944	-34.9189	0.0117188	14	0	9	0	0
hsa-miR-1278	0	-50.0161	1	0	0	0	0	0		hsa-miR-129-3p	-2.21866	-20.2789	0.0118179	22	2	14	3	0
hsa-miR-1279	0	-50.0161	1	0	0	0	0	0		hsa-miR-216b	-3.08116	-20.8477	0.0127258	20	1	13	2	0
hsa-miR-1280	33.1934	-33.4193	0.5	3	0	1	0	0		hsa-miR-188-5p	-1.92916	-19.8387	0.0146333	27	3	18	5	0
hsa-miR-1281	0	-50.0161	1	0	0	0	0	0		hsa-miR-548n	1.12529	-18.3659	0.0153467	26	24	17	37	0
hsa-miR-1282	0	-50.0161	1	0	0	0	0	0		hsa-miR-516a-3p	29.9497	-35.0412	0.015625	0	5	0	8	0
hsa-miR-1283	1.88297	-14.9567	0.179565	21	1	9	2	0		hsa-miR-516b*	29.9497	-35.0412	0.015625	0	5	0	8	0
hsa-miR-1284	-34.1178	-32.9571	0.5	0	1	0	2	0		hsa-miR-589*	1.24077	-18.9212	0.0166738	17	17	11	26	0
hsa-miR-1285	31.6085	-34.2118	1	1	0	0	0	0		hsa-miR-548e	0.675172	-17.082	0.0167863	74	50	48	77	0
hsa-miR-1286	0	-50.0161	1	0	0	0	0	0		hsa-miR-3174	-2.40309	-20.1867	0.0169005	25	2	16	3	0
hsa-miR-1287	0	-50.0161	1	0	0	0	0	0		hsa-miR-96	-0.295284	-14.7488	0.0186714	522	180	340	277	0
hsa-miR-1288	0	-50.0161	1	0	0	0	0	0		hsa-miR-28-5p	0.0974102	-11.597	0.0201168	4049	1833	2634	2818	0
hsa-miR-1289	0	-50.0161	1	0	0	0	0	0		hsa-miR-504	-1.38372	-19.1114	0.0200739	37	6	24	9	0
hsa-miR-129*	0	-50.0161	1	0	0	0	0	0		hsa-miR-550*	1.33388	-19.0552	0.0200616	15	16	10	25	0
hsa-miR-1290	0	-50.0161	1	0	0	0	0	0		hsa-miR-1275	0.744812	-17.4752	0.0205842	55	39	36	60	0
hsa-miR-1291	31.6085	-34.2118	1	1	0	0	0	0		hsa-miR-22*	-0.622729	-16.907	0.0206051	131	36	85	55	0
hsa-miR-1292	-2.50935	-17.1529	1	1	1	0	2	0		hsa-miR-219-5p	2.24077	-20.9237	0.0214844	3	6	2	9	0
hsa-miR-1293	31.6085	-34.2118	1	1	0	0	0	0		hsa-miR-411	2.24077	-20.9237	0.0214844	3	6	2	9	0
hsa-miR-129-3p	0	-50.0161	1	0	0	0	0	0		hsa-miR-1226*	-2.66612	-21.0552	0.0224609	15	1	10	2	0
hsa-miR-1294	0	-50.0161	1	0	0	0	0	0		hsa-miR-1293	2.24077	-20.5086	0.0224609	4	8	3	12	0
hsa-miR-1295	0	-50.0161	1	0	0	0	0	0		hsa-miR-549	2.24077	-20.5086	0.0224609	4	8	3	12	0
hsa-miR-129-5p	31.6085	-34.2118	1	1	0	0	0	0		hsa-miR-551b*	-2.66612	-21.0552	0.0224609	15	1	10	2	0
hsa-miR-1296	-0.509347	-16.1529	1	4	1	2	2	0		hsa-miR-30b*	-0.619828	-16.8304	0.0241979	138	38	90	58	0
hsa-miR-1297	0	-50.0161	1	0	0	0	0	0		hsa-miR-361-3p	-0.174634	-13.3555	0.0243429	1315	493	855	758	0
hsa-miR-1298	0	-50.0161	1	0	0	0	0	0		hsa-miR-19b	-0.0345978	-8.76999	0.0278552	30076	12425	19564	19101	0
hsa-miR-1299	33.1934	-33.4193	0.5	3	0	1	0	0		hsa-miR-548c-5p	1.35625	-19.3659	0.0289593	12	13	8	20	0
hsa-miR-1301	34.7784	-32.6269	0.375	9	0	4	0	0		hsa-miR-217	-0.713427	-17.4466	0.0296822	93	24	60	37	0
hsa-miR-1302	0	-50.0161	1	0	0	0	0	0		hsa-miR-106b*	0.135984	-12.7715	0.0302229	1770	823	1151	1265	0
hsa-miR-1303	-0.187419	-15.9919	1	5	1	2	2	0		hsa-miR-1270	-0.669964	-17.4094	0.0313018	94	25	61	38	0
hsa-miR-1304	32.6085	-33.7118	1	2	0	1	0	0		hsa-miR-1272	29.6278	-35.2021	0.03125	0	4	0	6	0
hsa-miR-1305	0	-50.0161	1	0	0	0	0	0		hsa-miR-1273d	-29.387	-35.3225	0.03125	8	0	5	0	0
hsa-miR-1306	-2.50935	-17.1529	1	1	1	0	2	0		hsa-miR-1296	0.357179	-15.5556	0.0311284	238	129	155	198	0
hsa-miR-1307	0.438185	-11.8718	0.326134	108	14	45	33	0		hsa-miR-143*	29.6278	-35.2021	0.03125	0	4	0	6	0
hsa-miR-1308	-0.12428	-9.71245	0.517084	397	76	166	181	0		hsa-miR-146b-3p	-29.387	-35.3225	0.03125	8	0	5	0	0
hsa-miR-130a	0.416652	-13.368	0.584665	38	5	16	12	0		hsa-miR-29a*	-0.38112	-15.7058	0.0311295	277	90	180	138	0
hsa-miR-130a*	0	-50.0161	1	0	0	0	0	0		hsa-miR-3171	-29.1944	-35.4189	0.03125	7	0	5	0	0
hsa-miR-130b	1.13451	-14.331	0.237885	25	2	10	5	0		hsa-miR-518a-5p	29.6278	-35.2021	0.03125	0	4	0	6	0
hsa-miR-130b*	0.950084	-15.4232	0.726562	11	1	5	2	0		hsa-miR-527	29.6278	-35.2021	0.03125	0	4	0	6	0
hsa-miR-132*	33.6085	-33.2118	0.25	4	0	2	0	0		hsa-miR-876-5p	29.6278	-35.2021	0.03125	0	4	0	6	0
hsa-miR-1321	0	-50.0161	1	0	0	0	0	0		hsa-miR-889	29.6278	-35.2021	0.03125	0	4	0	6	0
hsa-miR-1322	0	-50.0161	1	0	0	0	0	0		hsa-miR-103-2*	-1.15155	-18.8125	0.0315395	42	8	27	12	0
hsa-miR-1323	0	-50.0161	1	0	0	0	0	0		hsa-miR-106a	-0.0744823	-11.0813	0.0346148	6144	2469	3997	3796	0
hsa-miR-1324	0	-50.0161	1	0	0	0	0	0		hsa-miR-101*	1.65581	-20.2161	0.0351562	6	8	4	12	0
hsa-miR-133a	0	-50.0161	1	0	0	0	0	0		hsa-miR-561	1.65581	-20.2161	0.0351562	6	8	4	12	0
hsa-miR-133b	0	-50.0161	1	0	0	0	0	0		hsa-miR-618	-2.84669	-20.9649	0.0351562	17	1	11	2	0
hsa-miR-134	33.6085	-33.2118	0.25	4	0	2	0	0		hsa-miR-573	0.681342	-17.481	0.0354496	56	38	36	58	0
hsa-miR-135a	32.6085	-33.7118	1	2	0	1	0	0		hsa-miR-125a-3p	-0.448891	-16.2096	0.0358213	200	62	130	95	0
hsa-miR-135a*	0	-50.0161	1	0	0	0	0	0		hsa-miR-491-5p	-0.82962	-18.0665	0.0384601	63	15	41	23	0
hsa-miR-135b*	0	-50.0161	1	0	0	0	0	0		hsa-miR-760	0.951262	-18.694	0.0384773	22	18	14	28	0
hsa-miR-136	-34.1178	-32.9571	0.5	0	1	0	2	0		hsa-miR-20b	-29.972	-35.0301	0.0390625	12	0	8	0	0
hsa-miR-136*	0.490653	-15.6529	1	8	1	3	2	0		hsa-miR-3139	-29.972	-35.0301	0.0390625	12	0	8	0	0
hsa-miR-137	-1.50935	-16.6529	1	2	1	1	2	0		hsa-miR-130b*	0.230277	-14.4054	0.039635	552	274	359	421	0
hsa-miR-138	-0.831275	-12.9919	0.229481	32	10	13	24	0		hsa-miR-877	-0.185217	-13.7998	0.0405265	970	361	631	555	0
hsa-miR-138-1*	31.6085	-34.2118	1	1	0	0	0	0		hsa-miR-532-3p	-0.874708	-18.3659	0.0440465	52	12	34	18	0
hsa-miR-138-2*	0	-50.0161	1	0	0	0	0	0		hsa-miR-200c	0.139617	-13.1049	0.0484107	1403	654	913	1005	0
hsa-miR-139-3p	31.6085	-34.2118	1	1	0	0	0	0		hsa-miR-2278	-1.92916	-20.4237	0.0490417	18	2	12	3	0
hsa-miR-139-5p	0.812581	-13.907	0.523467	30	3	13	7	0		hsa-miR-328	-1.92916	-20.4237	0.0490417	18	2	12	3	0
hsa-miR-141	-1.92438	-15.8604	0.375	3	2	1	5	0		hsa-miR-18b	-0.806537	-18.0781	0.0498001	62	15	40	23	0
hsa-miR-141*	0	-50.0161	1	0	0	0	0	0		hsa-miR-577	-0.472927	-16.5079	0.0498514	164	50	107	77	0
hsa-miR-143*	34.6085	-32.7118	0.375	8	0	3	0	0		hsa-miR-93*	0.3663	-15.9864	0.0524717	176	96	114	148	0
hsa-miR-144	-0.207457	-11.144	0.533053	143	29	60	69	0		hsa-miR-3172	-0.617212	-17.4947	0.0543906	87	24	57	37	0
hsa-miR-144*	-0.134308	-11.9654	0.723948	83	16	35	38	0		hsa-miR-767-3p	1.91884	-20.3477	0.057373	5	8	3	12	0
hsa-miR-145	-1.50935	-16.6529	1	2	1	1	2	0		hsa-miR-944	1.91884	-20.3477	0.057373	5	8	3	12	0
hsa-miR-145*	-0.924385	-15.3604	1	6	2	2	5	0		hsa-miR-769-3p	-1.26173	-19.1724	0.0576127	34	6	22	9	0
hsa-miR-1468	0	-50.0161	1	0	0	0	0	0		hsa-miR-1271	-28.972	-35.5301	0.0625	6	0	4	0	0
hsa-miR-1469	0	-50.0161	1	0	0	0	0	0		hsa-miR-2116*	2.82573	-22.2161	0.0625	1	3	1	5	0
hsa-miR-146a*	31.6085	-34.2118	1	1	0	0	0	0		hsa-let-7b*	-1.03934	-19.0612	0.0652453	34	7	22	11	0
hsa-miR-146b-3p	34.7784	-32.6269	0.375	9	0	4	0	0		hsa-miR-193a-3p	-0.840151	-18.2677	0.0674446	55	13	36	20	0
hsa-miR-147	0	-50.0161	1	0	0	0	0	0		hsa-miR-23a*	1.14766	-19.0552	0.0707555	16	15	10	23	0
hsa-miR-1470	0	-50.0161	1	0	0	0	0	0		hsa-miR-29b-2*	-0.400777	-16.544	0.0896918	156	50	101	77	0
hsa-miR-1471	0	-50.0161	1	0	0	0	0	0		hsa-miR-25*	-0.344193	-16.0462	0.0925806	216	72	140	111	0
hsa-miR-147b	32.6085	-33.7118	1	2	0	1	0	0		hsa-miR-3134	-1.28279	-19.7468	0.0931396	23	4	15	6	0
hsa-miR-148a*	0.950084	-15.4232	0.726562	11	1	5	2	0		hsa-miR-483-3p	1.41069	-19.9237	0.0962524	8	9	5	14	0
hsa-miR-148b*	0.812581	-15.4919	1	10	1	4	2	0		hsa-miR-452*	0.383509	-16.4715	0.10363	125	69	81	106	0
hsa-miR-149	33.1934	-33.4193	0.5	3	0	1	0	0		hsa-miR-505*	-0.6337	-17.6791	0.105225	77	21	50	32	0
hsa-miR-149*	0	-50.0161	1	0	0	0	0	0		hsa-miR-190b	-2.21866	-21.2789	0.109375	11	1	7	2	0
hsa-miR-150	1.66058	-15.0679	0.387695	18	1	7	2	0		hsa-miR-2110	-0.641874	-18.0673	0.108857	59	16	38	25	0
hsa-miR-150*	0	-50.0161	1	0	0	0	0	0		hsa-miR-3182	1.5627	-20.8477	0.109375	4	5	3	8	0
hsa-miR-152	0.950084	-13.1013	0.15386	55	5	23	12	0		hsa-miR-363	-2.21866	-21.2789	0.109375	11	1	7	2	0
hsa-miR-153	0	-50.0161	1	0	0	0	0	0		hsa-miR-1306	-0.759231	-18.3082	0.111161	52	13	34	20	0
hsa-miR-1537	0	-50.0161	1	0	0	0	0	0		hsa-miR-500b	-1.75923	-20.5086	0.118469	16	2	10	3	0
hsa-miR-1538	0	-50.0161	1	0	0	0	0	0		hsa-miR-1298	-28.709	-35.6616	0.125	5	0	3	0	0
hsa-miR-1539	0	-50.0161	1	0	0	0	0	0		hsa-miR-1299	-0.951876	-19.105	0.121449	32	7	21	11	0
hsa-miR-154	31.6085	-34.2118	1	1	0	0	0	0		hsa-miR-1538	2.24077	-22.5086	0.125	1	2	1	3	0
hsa-miR-154*	33.6085	-33.2118	0.25	4	0	2	0	0		hsa-miR-29c	-0.412906	-16.8242	0.123009	129	41	84	63	0
hsa-miR-155*	31.6085	-34.2118	1	1	0	0	0	0		hsa-miR-3126-3p	2.24077	-22.5086	0.125	1	2	1	3	0
hsa-miR-15a*	0	-50.0161	1	0	0	0	0	0		hsa-miR-494	2.24077	-22.5086	0.125	1	2	1	3	0
hsa-miR-15b*	0.660578	-15.5679	1	9	1	4	2	0		hsa-miR-545	2.24077	-22.5086	0.125	1	2	1	3	0
hsa-miR-16-1*	32.6085	-33.7118	1	2	0	1	0	0		hsa-miR-548t	2.24077	-22.5086	0.125	1	2	1	3	0
hsa-miR-16-2*	-1.39387	-14.0102	0.143463	13	6	5	14	0		hsa-miR-551a	29.2128	-35.4097	0.125	0	3	0	5	0
hsa-miR-17*	34.6085	-32.7118	0.375	8	0	3	0	0		hsa-miR-615-5p	2.24077	-22.5086	0.125	1	2	1	3	0
hsa-miR-181a-2*	0.0756153	-15.8604	1	6	1	2	2	0		hsa-miR-624*	-28.709	-35.6616	0.125	5	0	3	0	0
hsa-miR-181b	-0.0888221	-9.58509	0.642606	439	82	184	196	0		hsa-miR-628-5p	0.437806	-17.0526	0.123427	82	47	53	72	0
hsa-miR-181d	1.81258	-14.9919	0.266846	20	1	8	2	0		hsa-miR-643	29.2128	-35.4097	0.125	0	3	0	5	0
hsa-miR-182*	0	-50.0161	1	0	0	0	0	0		hsa-miR-663b	2.24077	-21.5086	0.125	2	4	1	6	0
hsa-miR-1825	0	-50.0161	1	0	0	0	0	0		hsa-miR-629	0.246329	-15.489	0.127341	259	130	168	200	0
hsa-miR-1826	-0.323992	-11.106	0.330936	141	31	59	74	0		hsa-miR-720	-0.122853	-13.4908	0.13175	1176	457	765	703	0
hsa-miR-1827	0	-50.0161	1	0	0	0	0	0		hsa-miR-499-5p	0.977735	-19.5552	0.133801	12	10	8	15	0
hsa-miR-183*	31.6085	-34.2118	1	1	0	0	0	0		hsa-let-7d*	-0.127415	-13.6843	0.140931	1030	399	670	613	0
hsa-miR-184	-34.1178	-32.9571	0.5	0	1	0	2	0		hsa-miR-548d-5p	-0.316042	-16.1217	0.140748	203	69	132	106	0
hsa-miR-185	0.285069	-10.7557	0.32714	222	32	93	76	0		hsa-miR-1292	-0.929156	-18.9237	0.143307	36	8	23	12	0
hsa-miR-185*	33.9304	-33.0509	0.25	5	0	2	0	0		hsa-miR-203	1.07084	-19.9237	0.143463	9	8	6	12	0
hsa-miR-186*	31.6085	-34.2118	1	1	0	0	0	0		hsa-miR-873	0.588692	-17.8752	0.148032	44	28	29	43	0
hsa-miR-187	0	-50.0161	1	0	0	0	0	0		hsa-miR-193a-5p	0.485882	-17.6312	0.150675	54	32	35	49	0
hsa-miR-187*	0	-50.0161	1	0	0	0	0	0		hsa-miR-1301	0.305309	-16.219	0.154778	153	80	99	123	0
hsa-miR-188-3p	0	-50.0161	1	0	0	0	0	0		hsa-let-7a*	0.268783	-15.8222	0.156457	204	104	133	160	0
hsa-miR-188-5p	0	-50.0161	1	0	0	0	0	0		hsa-miR-218-1*	-0.906072	-19.1279	0.162756	31	7	20	11	0
hsa-miR-18b	33.9304	-33.0509	0.25	5	0	2	0	0		hsa-miR-548s	1.08877	-19.7627	0.167068	10	9	6	14	0
hsa-miR-18b*	0	-50.0161	1	0	0	0	0	0		hsa-miR-3165	1.24077	-21.0086	0.179688	4	4	3	6	0
hsa-miR-1908	31.6085	-34.2118	1	1	0	0	0	0		hsa-miR-3187	-2.08116	-21.3477	0.179688	10	1	6	2	0
hsa-miR-1909	0	-50.0161	1	0	0	0	0	0		hsa-miR-33b*	0.328996	-16.6701	0.178777	111	59	72	91	0
hsa-miR-1909*	0	-50.0161	1	0	0	0	0	0		hsa-miR-1294	1.10327	-19.6179	0.189247	11	10	7	15	0
hsa-miR-190b	-35.1178	-32.4571	0.625	0	2	0	5	0		hsa-miR-449a	0.825732	-19.6312	0.189247	12	9	8	14	0
hsa-miR-191	-0.0110963	-8.58185	0.971067	904	160	379	382	0		hsa-miR-30d*	-0.509253	-17.6742	0.19276	74	22	48	34	0
hsa-miR-191*	0	-50.0161	1	0	0	0	0	0		hsa-miR-181c	0.274716	-16.0993	0.193789	168	86	109	132	0
hsa-miR-1910	0	-50.0161	1	0	0	0	0	0		hsa-miR-548o	0.44722	-17.705	0.212683	52	30	34	46	0
hsa-miR-1911	0	-50.0161	1	0	0	0	0	0		hsa-miR-483-5p	1.82573	-21.7161	0.21875	2	3	1	5	0
hsa-miR-1911*	0	-50.0161	1	0	0	0	0	0		hsa-miR-1179	-28.387	-35.8225	0.25	4	0	3	0	0
hsa-miR-1912	0	-50.0161	1	0	0	0	0	0		hsa-miR-1266	0.524562	-18.8432	0.242985	23	14	15	22	0
hsa-miR-1913	0	-50.0161	1	0	0	0	0	0		hsa-miR-130a*	-28.387	-35.8225	0.25	4	0	3	0	0
hsa-miR-1914	0	-50.0161	1	0	0	0	0	0		hsa-miR-154*	-27.972	-36.0301	0.25	3	0	2	0	0
hsa-miR-1914*	0	-50.0161	1	0	0	0	0	0		hsa-miR-1909*	-27.972	-36.0301	0.25	3	0	2	0	0
hsa-miR-1915	0	-50.0161	1	0	0	0	0	0		hsa-miR-1914	-27.972	-36.0301	0.25	3	0	2	0	0
hsa-miR-1915*	0	-50.0161	1	0	0	0	0	0		hsa-miR-1914*	-27.972	-36.0301	0.25	3	0	2	0	0
hsa-miR-192*	0	-50.0161	1	0	0	0	0	0		hsa-miR-26b	-0.0280449	-10.0098	0.247881	12706	5273	8265	8106	0
hsa-miR-193a-3p	32.6085	-33.7118	1	2	0	1	0	0		hsa-miR-296-3p	-27.972	-36.0301	0.25	3	0	2	0	0
hsa-miR-193a-5p	32.6085	-33.7118	1	2	0	1	0	0		hsa-miR-296-5p	-28.387	-35.8225	0.25	4	0	3	0	0
hsa-miR-193b*	31.6085	-34.2118	1	1	0	0	0	0		hsa-miR-3126-5p	-27.972	-36.0301	0.25	3	0	2	0	0
hsa-miR-194*	32.6085	-33.7118	1	2	0	1	0	0		hsa-miR-3138	-28.387	-35.8225	0.25	4	0	3	0	0
hsa-miR-195	-1.50935	-16.6529	1	2	1	1	2	0		hsa-miR-3144-5p	28.6278	-35.7021	0.25	0	2	0	3	0
hsa-miR-195*	0	-50.0161	1	0	0	0	0	0		hsa-miR-3193	-27.972	-36.0301	0.25	3	0	2	0	0
hsa-miR-196a	33.6085	-33.2118	0.25	4	0	2	0	0		hsa-miR-329	28.6278	-35.7021	0.25	0	2	0	3	0
hsa-miR-196a*	0	-50.0161	1	0	0	0	0	0		hsa-miR-376a	28.6278	-35.7021	0.25	0	2	0	3	0
hsa-miR-196b*	0	-50.0161	1	0	0	0	0	0		hsa-miR-4254	28.6278	-35.7021	0.25	0	2	0	3	0
hsa-miR-197	1.42925	-13.5986	0.149613	46	3	19	7	0		hsa-miR-491-3p	-0.818125	-19.3942	0.247789	25	6	16	9	0
hsa-miR-1972	0	-50.0161	1	0	0	0	0	0		hsa-miR-495	28.6278	-35.7021	0.25	0	2	0	3	0
hsa-miR-1973	31.6085	-34.2118	1	1	0	0	0	0		hsa-miR-542-5p	0.552713	-18.4947	0.232693	29	18	19	28	0
hsa-miR-1976	32.6085	-33.7118	1	2	0	1	0	0		hsa-miR-548a-5p	-28.387	-35.8225	0.25	4	0	3	0	0
hsa-miR-198	0	-50.0161	1	0	0	0	0	0		hsa-miR-581	-27.972	-36.0301	0.25	3	0	2	0	0
hsa-miR-19a	0.0366212	-9.23607	0.891774	584	100	245	239	0		hsa-miR-586	-27.972	-36.0301	0.25	3	0	2	0	0
hsa-miR-19a*	0	-50.0161	1	0	0	0	0	0		hsa-miR-664*	-27.972	-36.0301	0.25	3	0	2	0	0
hsa-miR-19b	0.111087	-8.5759	0.409018	947	154	397	368	0		hsa-miR-708	-1.34419	-20.1312	0.237885	18	3	12	5	0
hsa-miR-19b-1*	0	-50.0161	1	0	0	0	0	0		hsa-miR-708*	-27.972	-36.0301	0.25	3	0	2	0	0
hsa-miR-19b-2*	0	-50.0161	1	0	0	0	0	0		hsa-miR-765	28.6278	-35.7021	0.25	0	2	0	3	0
hsa-miR-200a*	0	-50.0161	1	0	0	0	0	0		hsa-miR-92a-1*	-0.211743	-15.7125	0.240375	260	95	169	146	0
hsa-miR-200b*	31.6085	-34.2118	1	1	0	0	0	0		hsa-miR-939	-28.387	-35.8225	0.25	4	0	3	0	0
hsa-miR-200c*	0	-50.0161	1	0	0	0	0	0		hsa-miR-1254	-0.514118	-18.1312	0.252854	54	16	35	25	0
hsa-miR-202	0	-50.0161	1	0	0	0	0	0		hsa-miR-886-5p	0.0731094	-12.8193	0.25391	1750	779	1138	1198	0
hsa-miR-202*	0	-50.0161	1	0	0	0	0	0		hsa-miR-374b	0.0457277	-11.4782	0.257281	4476	1955	2912	3005	0
hsa-miR-203	0.298008	-15.7492	1	7	1	3	2	0		hsa-miR-193b*	-1.00716	-19.8847	0.263176	19	4	12	6	0
hsa-miR-204	0	-50.0161	1	0	0	0	0	0		hsa-miR-1267	-1.45967	-20.6584	0.266846	13	2	8	3	0
hsa-miR-205*	0	-50.0161	1	0	0	0	0	0		hsa-miR-616*	1.24077	-20.4237	0.266846	6	6	4	9	0
hsa-miR-2052	0	-50.0161	1	0	0	0	0	0		hsa-miR-769-5p	-0.0499294	-11.827	0.278507	3633	1485	2363	2283	0
hsa-miR-2053	0	-50.0161	1	0	0	0	0	0		hsa-miR-194*	1.65581	-21.2161	0.289062	3	4	2	6	0
hsa-miR-2054	0	-50.0161	1	0	0	0	0	0		hsa-miR-3194	1.65581	-21.2161	0.289062	3	4	2	6	0
hsa-miR-206	0	-50.0161	1	0	0	0	0	0		hsa-miR-877*	-1.75923	-21.5086	0.289062	8	1	5	2	0
hsa-miR-208a	0	-50.0161	1	0	0	0	0	0		hsa-miR-34c-5p	-0.547727	-18.655	0.291215	38	11	25	17	0
hsa-miR-208b	0	-50.0161	1	0	0	0	0	0		hsa-miR-324-3p	-0.344193	-17.8238	0.301872	63	21	41	32	0
hsa-miR-20a*	0.660578	-14.5679	0.790527	18	2	7	5	0		hsa-miR-224	-0.068903	-12.9831	0.304607	1641	662	1067	1018	0
hsa-miR-20b	0.90569	-13.8604	0.404873	32	3	13	7	0		hsa-miR-183*	-0.459671	-18.1584	0.305677	52	16	34	25	0
hsa-miR-20b*	0	-50.0161	1	0	0	0	0	0		hsa-miR-185	0.0506251	-12.0704	0.306129	2964	1299	1928	1997	0
hsa-miR-210	-1.92438	-15.8604	0.375	3	2	1	5	0		hsa-miR-933	0.655807	-19.3942	0.307456	15	10	10	15	0
hsa-miR-211	0	-50.0161	1	0	0	0	0	0		hsa-miR-744	0.0694178	-13.0263	0.315992	1518	674	987	1036	0
hsa-miR-2110	31.6085	-34.2118	1	1	0	0	0	0		hsa-miR-641	0.273936	-17.0658	0.319308	86	44	56	68	0
hsa-miR-2113	0	-50.0161	1	0	0	0	0	0		hsa-let-7a-2*	0.129738	-14.8093	0.320234	432	200	281	307	0
hsa-miR-2114	0	-50.0161	1	0	0	0	0	0		hsa-miR-33a	0.206004	-16.1337	0.324729	168	82	109	126	0
hsa-miR-2114*	0	-50.0161	1	0	0	0	0	0		hsa-miR-484	0.12856	-14.7801	0.325165	441	204	287	314	0
hsa-miR-2115	0	-50.0161	1	0	0	0	0	0		hsa-miR-629*	0.726196	-19.944	0.332306	10	7	6	11	0
hsa-miR-2115*	0	-50.0161	1	0	0	0	0	0		hsa-miR-147b	-0.191458	-16.1027	0.33693	197	73	128	112	0
hsa-miR-2116	0	-50.0161	1	0	0	0	0	0		hsa-miR-1257	0.738269	-19.1724	0.344928	17	12	11	18	0
hsa-miR-2116*	0	-50.0161	1	0	0	0	0	0		hsa-miR-190	0.25326	-16.6569	0.344314	115	58	75	89	0
hsa-miR-2117	0	-50.0161	1	0	0	0	0	0		hsa-miR-32	-0.0914273	-13.9502	0.344188	846	336	550	517	0
hsa-miR-212	31.6085	-34.2118	1	1	0	0	0	0		hsa-miR-744*	0.328232	-17.4649	0.348141	64	34	42	52	0
hsa-miR-214	0	-50.0161	1	0	0	0	0	0		hsa-miR-1908	0.577804	-19.0922	0.361595	19	12	12	18	0
hsa-miR-214*	0	-50.0161	1	0	0	0	0	0		hsa-miR-181a-2*	-0.162953	-15.7218	0.368864	254	96	165	148	0
hsa-miR-215	32.6085	-33.7118	1	2	0	1	0	0		hsa-let-7c*	27.6278	-36.2021	1	0	1	0	2	0
hsa-miR-216a	0	-50.0161	1	0	0	0	0	0		hsa-let-7e*	0.00470172	-16.8987	1	106	45	69	69	0
hsa-miR-216b	0	-50.0161	1	0	0	0	0	0		hsa-let-7f-2*	0.240769	-20.5086	1	8	4	5	6	0
hsa-miR-217	-1.50935	-16.6529	1	2	1	1	2	0		hsa-let-7g*	-1.56659	-21.605	0.453125	7	1	5	2	0
hsa-miR-218	-0.130836	-11.6417	0.752033	104	20	44	48	0		hsa-let-7i*	0.0708441	-15.2944	0.659841	315	140	205	215	0
hsa-miR-218-1*	0	-50.0161	1	0	0	0	0	0		hsa-miR-103-as	0	-50.0161	1	0	0	0	0	0
hsa-miR-218-2*	0	-50.0161	1	0	0	0	0	0		hsa-miR-106a*	0	-50.0161	1	0	0	0	0	0
hsa-miR-219-1-3p	0	-50.0161	1	0	0	0	0	0		hsa-miR-10b	-0.344193	-22.2161	1	3	1	2	2	0
hsa-miR-219-2-3p	0	-50.0161	1	0	0	0	0	0		hsa-miR-10b*	0	-50.0161	1	0	0	0	0	0
hsa-miR-219-5p	0	-50.0161	1	0	0	0	0	0		hsa-miR-1178	0	-50.0161	1	0	0	0	0	0
hsa-miR-220a	0	-50.0161	1	0	0	0	0	0		hsa-miR-1181	-26.387	-36.8225	1	1	0	1	0	0
hsa-miR-220b	0	-50.0161	1	0	0	0	0	0		hsa-miR-1182	0	-50.0161	1	0	0	0	0	0
hsa-miR-220c	0	-50.0161	1	0	0	0	0	0		hsa-miR-1183	0	-50.0161	1	0	0	0	0	0
hsa-miR-222	-0.132378	-8.7945	0.365518	748	144	313	344	0		hsa-miR-1184	0	-50.0161	1	0	0	0	0	0
hsa-miR-222*	-1.00685	-13.8167	0.359283	17	6	7	14	0		hsa-miR-1185	0	-50.0161	1	0	0	0	0	0
hsa-miR-224*	-2.50935	-17.1529	1	1	1	0	2	0		hsa-miR-1193	0	-50.0161	1	0	0	0	0	0
hsa-miR-2276	0	-50.0161	1	0	0	0	0	0		hsa-miR-1197	0	-50.0161	1	0	0	0	0	0
hsa-miR-2277	31.6085	-34.2118	1	1	0	0	0	0		hsa-miR-1200	0	-50.0161	1	0	0	0	0	0
hsa-miR-2278	0	-50.0161	1	0	0	0	0	0		hsa-miR-1202	0	-50.0161	1	0	0	0	0	0
hsa-miR-2355	31.6085	-34.2118	1	1	0	0	0	0		hsa-miR-1203	0	-50.0161	1	0	0	0	0	0
hsa-miR-23a	-0.00890983	-6.36936	0.879464	4193	741	1757	1768	0		hsa-miR-1204	0	-50.0161	1	0	0	0	0	0
hsa-miR-23a*	-1.04992	-14.4232	0.266846	11	4	5	10	0		hsa-miR-1205	0	-50.0161	1	0	0	0	0	0
hsa-miR-23b	0.125603	-9.13499	0.459435	646	104	271	248	0		hsa-miR-1206	0	-50.0161	1	0	0	0	0	0
hsa-miR-23b*	0	-50.0161	1	0	0	0	0	0		hsa-miR-1207-3p	0	-50.0161	1	0	0	0	0	0
hsa-miR-24-1*	-34.1178	-32.9571	0.5	0	1	0	2	0		hsa-miR-1207-5p	0	-50.0161	1	0	0	0	0	0
hsa-miR-25*	1.39754	-15.1995	0.548828	15	1	6	2	0		hsa-miR-1208	0	-50.0161	1	0	0	0	0	0
hsa-miR-26a-1*	0	-50.0161	1	0	0	0	0	0		hsa-miR-122*	0	-50.0161	1	0	0	0	0	0
hsa-miR-26b*	31.6085	-34.2118	1	1	0	0	0	0		hsa-miR-1224-3p	0	-50.0161	1	0	0	0	0	0
hsa-miR-27a*	-0.0664037	-11.9314	1	87	16	36	38	0		hsa-miR-1224-5p	-26.387	-36.8225	1	1	0	1	0	0
hsa-miR-27b*	0.0756153	-12.8604	1	48	8	20	19	0		hsa-miR-1225-3p	0	-50.0161	1	0	0	0	0	0
hsa-miR-28-3p	0.053589	-12.412	1	65	11	27	26	0		hsa-miR-1225-5p	0	-50.0161	1	0	0	0	0	0
hsa-miR-2861	0	-50.0161	1	0	0	0	0	0		hsa-miR-1227	0	-50.0161	1	0	0	0	0	0
hsa-miR-2909	0	-50.0161	1	0	0	0	0	0		hsa-miR-1228	-26.387	-36.8225	1	1	0	1	0	0
hsa-miR-296-3p	0	-50.0161	1	0	0	0	0	0		hsa-miR-1228*	-26.387	-36.8225	1	1	0	1	0	0
hsa-miR-296-5p	32.6085	-33.7118	1	2	0	1	0	0		hsa-miR-1229	-1.08116	-21.8477	1	5	1	3	2	0
hsa-miR-297	0	-50.0161	1	0	0	0	0	0		hsa-miR-1231	0	-50.0161	1	0	0	0	0	0
hsa-miR-298	0	-50.0161	1	0	0	0	0	0		hsa-miR-1233	0	-50.0161	1	0	0	0	0	0
hsa-miR-299-3p	31.6085	-34.2118	1	1	0	0	0	0		hsa-miR-1234	-26.387	-36.8225	1	1	0	1	0	0
hsa-miR-299-5p	0	-50.0161	1	0	0	0	0	0		hsa-miR-1236	0	-50.0161	1	0	0	0	0	0
hsa-miR-29a	-0.225139	-11.0566	0.436991	151	31	63	74	0		hsa-miR-1237	0	-50.0161	1	0	0	0	0	0
hsa-miR-29a*	-0.509347	-16.1529	1	4	1	2	2	0		hsa-miR-1238	0	-50.0161	1	0	0	0	0	0
hsa-miR-29b	0.153618	-14.2365	1	19	3	8	7	0		hsa-miR-124	0	-50.0161	1	0	0	0	0	0
hsa-miR-29b-1*	0.660578	-15.5679	1	9	1	4	2	0		hsa-miR-124*	0	-50.0161	1	0	0	0	0	0
hsa-miR-29b-2*	32.6085	-33.7118	1	2	0	1	0	0		hsa-miR-1243	0.240769	-21.5086	1	4	2	3	3	0
hsa-miR-29c	33.9304	-33.0509	0.25	5	0	2	0	0		hsa-miR-1244	27.6278	-36.2021	1	0	1	0	2	0
hsa-miR-29c*	32.6085	-33.7118	1	2	0	1	0	0		hsa-miR-1245	0	-50.0161	1	0	0	0	0	0
hsa-miR-300	0	-50.0161	1	0	0	0	0	0		hsa-miR-1247	0	-50.0161	1	0	0	0	0	0
hsa-miR-301a	-0.0499156	-14.9232	1	11	2	5	5	0		hsa-miR-1248	-0.318658	-17.981	0.396125	56	19	36	29	0
hsa-miR-302a	0	-50.0161	1	0	0	0	0	0		hsa-miR-1249	-0.218663	-20.2789	1	11	4	7	6	0
hsa-miR-302a*	0	-50.0161	1	0	0	0	0	0		hsa-miR-1250	0	-50.0161	1	0	0	0	0	0
hsa-miR-302b	0	-50.0161	1	0	0	0	0	0		hsa-miR-1251	0	-50.0161	1	0	0	0	0	0
hsa-miR-302b*	0	-50.0161	1	0	0	0	0	0		hsa-miR-1252	0	-50.0161	1	0	0	0	0	0
hsa-miR-302c	0	-50.0161	1	0	0	0	0	0		hsa-miR-1253	0	-50.0161	1	0	0	0	0	0
hsa-miR-302c*	0	-50.0161	1	0	0	0	0	0		hsa-miR-1255a	0.103266	-20.1179	1	11	5	7	8	0
hsa-miR-302d	0	-50.0161	1	0	0	0	0	0		hsa-miR-1255b	0	-50.0161	1	0	0	0	0	0
hsa-miR-302d*	0	-50.0161	1	0	0	0	0	0		hsa-miR-1256	0	-50.0161	1	0	0	0	0	0
hsa-miR-302e	0	-50.0161	1	0	0	0	0	0		hsa-miR-1258	0	-50.0161	1	0	0	0	0	0
hsa-miR-302f	0	-50.0161	1	0	0	0	0	0		hsa-miR-125b-2*	0.0144932	-15.6676	0.955707	248	106	161	163	0
hsa-miR-3065-3p	-0.924385	-15.3604	1	6	2	2	5	0		hsa-miR-1260	-26.387	-36.8225	1	1	0	1	0	0
hsa-miR-3065-5p	-0.187419	-13.9919	1	20	4	8	10	0		hsa-miR-1261	0	-50.0161	1	0	0	0	0	0
hsa-miR-3074	0	-50.0161	1	0	0	0	0	0		hsa-miR-1262	-0.344193	-20.2161	0.607239	12	4	8	6	0
hsa-miR-30a*	-0.151795	-10.9741	0.616003	164	32	69	76	0		hsa-miR-1263	0	-50.0161	1	0	0	0	0	0
hsa-miR-30b	0.298008	-10.9943	0.369161	189	27	79	65	0		hsa-miR-1264	0	-50.0161	1	0	0	0	0	0
hsa-miR-30b*	33.6085	-33.2118	0.25	4	0	2	0	0		hsa-miR-1265	0	-50.0161	1	0	0	0	0	0
hsa-miR-30c-1*	-2.50935	-16.1529	0.375	2	2	1	5	0		hsa-miR-1269	0	-50.0161	1	0	0	0	0	0
hsa-miR-30c-2*	-0.187419	-12.822	0.874629	45	9	19	22	0		hsa-miR-1273	0	-50.0161	1	0	0	0	0	0
hsa-miR-30e*	0.508575	-12.322	0.374152	81	10	34	24	0		hsa-miR-1273c	1.24077	-22.0086	1	2	2	1	3	0
hsa-miR-31*	0	-50.0161	1	0	0	0	0	0		hsa-miR-127-3p	0	-50.0161	1	0	0	0	0	0
hsa-miR-3115	0	-50.0161	1	0	0	0	0	0		hsa-miR-127-5p	0	-50.0161	1	0	0	0	0	0
hsa-miR-3116	0	-50.0161	1	0	0	0	0	0		hsa-miR-1276	-1.08116	-20.8477	0.548828	10	2	6	3	0
hsa-miR-3117	0	-50.0161	1	0	0	0	0	0		hsa-miR-1277	-0.759231	-22.0086	1	4	1	3	2	0
hsa-miR-3118	0	-50.0161	1	0	0	0	0	0		hsa-miR-1278	1.24077	-21.4237	1	3	3	2	5	0
hsa-miR-3119	0	-50.0161	1	0	0	0	0	0		hsa-miR-1279	0	-50.0161	1	0	0	0	0	0
hsa-miR-3120	31.6085	-34.2118	1	1	0	0	0	0		hsa-miR-1280	-0.174268	-19.7161	0.823803	16	6	10	9	0
hsa-miR-3121	0	-50.0161	1	0	0	0	0	0		hsa-miR-1281	0	-50.0161	1	0	0	0	0	0
hsa-miR-3122	0	-50.0161	1	0	0	0	0	0		hsa-miR-1282	0	-50.0161	1	0	0	0	0	0
hsa-miR-3123	0	-50.0161	1	0	0	0	0	0		hsa-miR-1284	-0.344193	-22.2161	1	3	1	2	2	0
hsa-miR-3124	0	-50.0161	1	0	0	0	0	0		hsa-miR-1285	-0.081159	-19.3477	1	20	8	13	12	0
hsa-miR-3125	0	-50.0161	1	0	0	0	0	0		hsa-miR-1286	0	-50.0161	1	0	0	0	0	0
hsa-miR-3126-3p	0	-50.0161	1	0	0	0	0	0		hsa-miR-1288	-26.387	-36.8225	1	1	0	1	0	0
hsa-miR-3126-5p	0	-50.0161	1	0	0	0	0	0		hsa-miR-1289	-0.344193	-22.2161	1	3	1	2	2	0
hsa-miR-3127	0	-50.0161	1	0	0	0	0	0		hsa-miR-129*	0.240769	-22.5086	1	2	1	1	2	0
hsa-miR-3128	31.6085	-34.2118	1	1	0	0	0	0		hsa-miR-1290	0	-50.0161	1	0	0	0	0	0
hsa-miR-3129	0	-50.0161	1	0	0	0	0	0		hsa-miR-1291	-0.496197	-20.5552	0.774414	10	3	6	5	0
hsa-miR-3130-3p	31.6085	-34.2118	1	1	0	0	0	0		hsa-miR-1297	0	-50.0161	1	0	0	0	0	0
hsa-miR-3130-5p	0	-50.0161	1	0	0	0	0	0		hsa-miR-1302	0	-50.0161	1	0	0	0	0	0
hsa-miR-3131	0	-50.0161	1	0	0	0	0	0		hsa-miR-1304	0.196375	-18.4864	0.658738	33	16	21	25	0
hsa-miR-3132	0	-50.0161	1	0	0	0	0	0		hsa-miR-1305	0	-50.0161	1	0	0	0	0	0
hsa-miR-3133	0	-50.0161	1	0	0	0	0	0		hsa-miR-130b	-0.0712801	-13.779	0.437267	946	381	615	586	0
hsa-miR-3134	0	-50.0161	1	0	0	0	0	0		hsa-miR-1321	0	-50.0161	1	0	0	0	0	0
hsa-miR-3135	0	-50.0161	1	0	0	0	0	0		hsa-miR-1322	0.0391352	-19.0859	1	23	10	15	15	0
hsa-miR-3136	0	-50.0161	1	0	0	0	0	0		hsa-miR-1323	-27.387	-36.3225	1	2	0	1	0	0
hsa-miR-3137	0	-50.0161	1	0	0	0	0	0		hsa-miR-1324	0	-50.0161	1	0	0	0	0	0
hsa-miR-3138	0	-50.0161	1	0	0	0	0	0		hsa-miR-133b	0	-50.0161	1	0	0	0	0	0
hsa-miR-3139	0	-50.0161	1	0	0	0	0	0		hsa-miR-134	-26.387	-36.8225	1	1	0	1	0	0
hsa-miR-3140	0	-50.0161	1	0	0	0	0	0		hsa-miR-135a	0.655807	-21.7161	1	3	2	2	3	0
hsa-miR-3141	31.6085	-34.2118	1	1	0	0	0	0		hsa-miR-135a*	0	-50.0161	1	0	0	0	0	0
hsa-miR-3142	0	-50.0161	1	0	0	0	0	0		hsa-miR-136	0	-50.0161	1	0	0	0	0	0
hsa-miR-3143	31.6085	-34.2118	1	1	0	0	0	0		hsa-miR-136*	0	-50.0161	1	0	0	0	0	0
hsa-miR-3144-3p	0	-50.0161	1	0	0	0	0	0		hsa-miR-137	0.433414	-18.605	0.440799	28	16	18	25	0
hsa-miR-3144-5p	0	-50.0161	1	0	0	0	0	0		hsa-miR-138-1*	-0.311772	-17.3255	0.382126	88	30	57	46	0
hsa-miR-3145	0	-50.0161	1	0	0	0	0	0		hsa-miR-138-2*	0	-50.0161	1	0	0	0	0	0
hsa-miR-3146	32.6085	-33.7118	1	2	0	1	0	0		hsa-miR-139-3p	0.103266	-20.1179	1	11	5	7	8	0
hsa-miR-3147	0	-50.0161	1	0	0	0	0	0		hsa-miR-140-5p	0.0233109	-11.5536	0.583976	4281	1841	2785	2830	0
hsa-miR-3148	0	-50.0161	1	0	0	0	0	0		hsa-miR-141	-0.666122	-20.0552	0.629059	15	4	10	6	0
hsa-miR-3149	0	-50.0161	1	0	0	0	0	0		hsa-miR-141*	0	-50.0161	1	0	0	0	0	0
hsa-miR-3150	0	-50.0161	1	0	0	0	0	0		hsa-miR-144	-27.387	-36.3225	1	2	0	1	0	0
hsa-miR-3151	0	-50.0161	1	0	0	0	0	0		hsa-miR-144*	-26.387	-36.8225	1	1	0	1	0	0
hsa-miR-3152	0	-50.0161	1	0	0	0	0	0		hsa-miR-145*	27.6278	-36.2021	1	0	1	0	2	0
hsa-miR-3153	0	-50.0161	1	0	0	0	0	0		hsa-miR-1468	1.24077	-23.0086	1	1	1	1	2	0
hsa-miR-3154	0	-50.0161	1	0	0	0	0	0		hsa-miR-1469	0	-50.0161	1	0	0	0	0	0
hsa-miR-3155	31.6085	-34.2118	1	1	0	0	0	0		hsa-miR-146a*	0	-50.0161	1	0	0	0	0	0
hsa-miR-3156	0	-50.0161	1	0	0	0	0	0		hsa-miR-147	1.24077	-23.0086	1	1	1	1	2	0
hsa-miR-3157	31.6085	-34.2118	1	1	0	0	0	0		hsa-miR-1470	0	-50.0161	1	0	0	0	0	0
hsa-miR-3158	33.1934	-33.4193	0.5	3	0	1	0	0		hsa-miR-1471	0	-50.0161	1	0	0	0	0	0
hsa-miR-3159	0	-50.0161	1	0	0	0	0	0		hsa-miR-148b*	-0.10376	-16.0884	0.609371	193	76	126	117	0
hsa-miR-3160	0	-50.0161	1	0	0	0	0	0		hsa-miR-149*	-26.387	-36.8225	1	1	0	1	0	0
hsa-miR-3161	0	-50.0161	1	0	0	0	0	0		hsa-miR-150	27.6278	-36.2021	1	0	1	0	2	0
hsa-miR-3162	0	-50.0161	1	0	0	0	0	0		hsa-miR-150*	0	-50.0161	1	0	0	0	0	0
hsa-miR-3163	0	-50.0161	1	0	0	0	0	0		hsa-miR-153	-26.387	-36.8225	1	1	0	1	0	0
hsa-miR-3164	0	-50.0161	1	0	0	0	0	0		hsa-miR-1537	0	-50.0161	1	0	0	0	0	0
hsa-miR-3165	0	-50.0161	1	0	0	0	0	0		hsa-miR-1539	0	-50.0161	1	0	0	0	0	0
hsa-miR-3166	0	-50.0161	1	0	0	0	0	0		hsa-miR-154	0	-50.0161	1	0	0	0	0	0
hsa-miR-3167	0	-50.0161	1	0	0	0	0	0		hsa-miR-155	-26.387	-36.8225	1	1	0	1	0	0
hsa-miR-3168	0	-50.0161	1	0	0	0	0	0		hsa-miR-155*	0	-50.0161	1	0	0	0	0	0
hsa-miR-3169	0	-50.0161	1	0	0	0	0	0		hsa-miR-15a*	1.24077	-21.4237	1	3	3	2	5	0
hsa-miR-3170	0	-50.0161	1	0	0	0	0	0		hsa-miR-181d	0.0320745	-14.3987	0.802112	594	257	386	395	0
hsa-miR-3171	0	-50.0161	1	0	0	0	0	0		hsa-miR-182*	-0.759231	-21.0086	0.507812	8	2	5	3	0
hsa-miR-3172	-0.808907	-14.3027	0.42395	13	4	5	10	0		hsa-miR-1825	0	-50.0161	1	0	0	0	0	0
hsa-miR-3173	0	-50.0161	1	0	0	0	0	0		hsa-miR-1827	0	-50.0161	1	0	0	0	0	0
hsa-miR-3174	0	-50.0161	1	0	0	0	0	0		hsa-miR-184	1.24077	-23.0086	1	1	1	1	2	0
hsa-miR-3175	0	-50.0161	1	0	0	0	0	0		hsa-miR-185*	0.433414	-19.605	0.663624	14	8	9	12	0
hsa-miR-3176	0	-50.0161	1	0	0	0	0	0		hsa-miR-186*	-1.08116	-21.8477	1	5	1	3	2	0
hsa-miR-3177	31.6085	-34.2118	1	1	0	0	0	0		hsa-miR-187	0	-50.0161	1	0	0	0	0	0
hsa-miR-3178	0	-50.0161	1	0	0	0	0	0		hsa-miR-187*	0	-50.0161	1	0	0	0	0	0
hsa-miR-3179	31.6085	-34.2118	1	1	0	0	0	0		hsa-miR-188-3p	-1.08116	-21.8477	1	5	1	3	2	0
hsa-miR-3180-3p	0	-50.0161	1	0	0	0	0	0		hsa-miR-18b*	0	-50.0161	1	0	0	0	0	0
hsa-miR-3180-5p	0	-50.0161	1	0	0	0	0	0		hsa-miR-1909	-26.387	-36.8225	1	1	0	1	0	0
hsa-miR-3181	0	-50.0161	1	0	0	0	0	0		hsa-miR-191*	-0.0487375	-18.194	1	44	18	29	28	0
hsa-miR-3183	0	-50.0161	1	0	0	0	0	0		hsa-miR-1910	0.048124	-19.605	1	16	7	10	11	0
hsa-miR-3184	0	-50.0161	1	0	0	0	0	0		hsa-miR-1911	0	-50.0161	1	0	0	0	0	0
hsa-miR-3185	0	-50.0161	1	0	0	0	0	0		hsa-miR-1911*	0	-50.0161	1	0	0	0	0	0
hsa-miR-3186-3p	0	-50.0161	1	0	0	0	0	0		hsa-miR-1912	0	-50.0161	1	0	0	0	0	0
hsa-miR-3186-5p	0	-50.0161	1	0	0	0	0	0		hsa-miR-1913	0	-50.0161	1	0	0	0	0	0
hsa-miR-3187	31.6085	-34.2118	1	1	0	0	0	0		hsa-miR-1915	0	-50.0161	1	0	0	0	0	0
hsa-miR-3188	31.6085	-34.2118	1	1	0	0	0	0		hsa-miR-1915*	0	-50.0161	1	0	0	0	0	0
hsa-miR-3189	0	-50.0161	1	0	0	0	0	0		hsa-miR-192*	1.24077	-23.0086	1	1	1	1	2	0
hsa-miR-3190-3p	0	-50.0161	1	0	0	0	0	0		hsa-miR-195*	0	-50.0161	1	0	0	0	0	0
hsa-miR-3190-5p	0	-50.0161	1	0	0	0	0	0		hsa-miR-196a*	0	-50.0161	1	0	0	0	0	0
hsa-miR-3191	0	-50.0161	1	0	0	0	0	0		hsa-miR-196b	0.0183767	-20.8125	1	7	3	5	5	0
hsa-miR-3192	0	-50.0161	1	0	0	0	0	0		hsa-miR-196b*	0	-50.0161	1	0	0	0	0	0
hsa-miR-3193	0	-50.0161	1	0	0	0	0	0		hsa-miR-1972	27.6278	-36.2021	1	0	1	0	2	0
hsa-miR-3194	0	-50.0161	1	0	0	0	0	0		hsa-miR-1973	-0.344193	-22.2161	1	3	1	2	2	0
hsa-miR-3195	0	-50.0161	1	0	0	0	0	0		hsa-miR-1976	0.655807	-21.7161	1	3	2	2	3	0
hsa-miR-3196	0	-50.0161	1	0	0	0	0	0		hsa-miR-198	0	-50.0161	1	0	0	0	0	0
hsa-miR-3197	0	-50.0161	1	0	0	0	0	0		hsa-miR-199a-3p	0.0832278	-18.7294	1	29	13	19	20	0
hsa-miR-3198	0	-50.0161	1	0	0	0	0	0		hsa-miR-199a-5p	-0.759231	-21.0086	0.507812	8	2	5	3	0
hsa-miR-3199	0	-50.0161	1	0	0	0	0	0		hsa-miR-199b-3p	0.0832278	-18.7294	1	29	13	19	20	0
hsa-miR-32*	34.7784	-32.6269	0.375	9	0	4	0	0		hsa-miR-199b-5p	1.24077	-23.0086	1	1	1	1	2	0
hsa-miR-3200	0	-50.0161	1	0	0	0	0	0		hsa-miR-19a*	-26.387	-36.8225	1	1	0	1	0	0
hsa-miR-3201	0	-50.0161	1	0	0	0	0	0		hsa-miR-19b-2*	0	-50.0161	1	0	0	0	0	0
hsa-miR-3202	0	-50.0161	1	0	0	0	0	0		hsa-miR-200c*	0	-50.0161	1	0	0	0	0	0
hsa-miR-320b	-0.616262	-12.399	0.262438	52	14	22	33	0		hsa-miR-202	0	-50.0161	1	0	0	0	0	0
hsa-miR-320c	-0.187419	-14.9919	1	10	2	4	5	0		hsa-miR-202*	-26.387	-36.8225	1	1	0	1	0	0
hsa-miR-320d	-0.339422	-15.0679	1	9	2	4	5	0		hsa-miR-205	0.0744107	-16.9336	0.730789	101	45	66	69	0
hsa-miR-320e	31.6085	-34.2118	1	1	0	0	0	0		hsa-miR-205*	-26.387	-36.8225	1	1	0	1	0	0
hsa-miR-323-3p	32.6085	-33.7118	1	2	0	1	0	0		hsa-miR-2052	0	-50.0161	1	0	0	0	0	0
hsa-miR-323-5p	0	-50.0161	1	0	0	0	0	0		hsa-miR-2053	0	-50.0161	1	0	0	0	0	0
hsa-miR-323b-3p	31.6085	-34.2118	1	1	0	0	0	0		hsa-miR-2054	0	-50.0161	1	0	0	0	0	0
hsa-miR-323b-5p	0	-50.0161	1	0	0	0	0	0		hsa-miR-206	0	-50.0161	1	0	0	0	0	0
hsa-miR-324-3p	-2.50935	-17.1529	1	1	1	0	2	0		hsa-miR-208a	0	-50.0161	1	0	0	0	0	0
hsa-miR-325	0	-50.0161	1	0	0	0	0	0		hsa-miR-208b	0	-50.0161	1	0	0	0	0	0
hsa-miR-326	0	-50.0161	1	0	0	0	0	0		hsa-miR-20b*	0	-50.0161	1	0	0	0	0	0
hsa-miR-328	33.6085	-33.2118	0.25	4	0	2	0	0		hsa-miR-211	0	-50.0161	1	0	0	0	0	0
hsa-miR-329	-0.509347	-16.1529	1	4	1	2	2	0		hsa-miR-2113	0	-50.0161	1	0	0	0	0	0
hsa-miR-330-3p	-1.13084	-14.1417	0.301758	13	5	5	12	0		hsa-miR-2114	0	-50.0161	1	0	0	0	0	0
hsa-miR-330-5p	-0.0499156	-14.9232	1	11	2	5	5	0		hsa-miR-2114*	0	-50.0161	1	0	0	0	0	0
hsa-miR-331-3p	31.6085	-34.2118	1	1	0	0	0	0		hsa-miR-2115	0	-50.0161	1	0	0	0	0	0
hsa-miR-331-5p	0.298008	-15.7492	1	7	1	3	2	0		hsa-miR-2115*	0	-50.0161	1	0	0	0	0	0
hsa-miR-335*	0.490653	-14.0679	0.647606	24	3	10	7	0		hsa-miR-2116	27.6278	-36.2021	1	0	1	0	2	0
hsa-miR-337-3p	33.9304	-33.0509	0.25	5	0	2	0	0		hsa-miR-2117	0	-50.0161	1	0	0	0	0	0
hsa-miR-337-5p	0	-50.0161	1	0	0	0	0	0		hsa-miR-212	0.0708441	-18.8387	1	27	12	18	18	0
hsa-miR-338-3p	0	-50.0161	1	0	0	0	0	0		hsa-miR-214	0	-50.0161	1	0	0	0	0	0
hsa-miR-339-3p	2.19109	-14.8027	0.143463	26	1	11	2	0		hsa-miR-214*	0	-50.0161	1	0	0	0	0	0
hsa-miR-339-5p	0.175151	-13.0033	0.742829	45	7	19	17	0		hsa-miR-216a	0	-50.0161	1	0	0	0	0	0
hsa-miR-33a*	0	-50.0161	1	0	0	0	0	0		hsa-miR-218-2*	0	-50.0161	1	0	0	0	0	0
hsa-miR-33b	0	-50.0161	1	0	0	0	0	0		hsa-miR-219-1-3p	1.24077	-22.0086	1	2	2	1	3	0
hsa-miR-33b*	33.1934	-33.4193	0.5	3	0	1	0	0		hsa-miR-219-2-3p	0	-50.0161	1	0	0	0	0	0
hsa-miR-342-5p	33.1934	-33.4193	0.5	3	0	1	0	0		hsa-miR-220a	0	-50.0161	1	0	0	0	0	0
hsa-miR-345	2.24554	-14.7755	0.143463	27	1	11	2	0		hsa-miR-220b	0	-50.0161	1	0	0	0	0	0
hsa-miR-346	0	-50.0161	1	0	0	0	0	0		hsa-miR-220c	0	-50.0161	1	0	0	0	0	0
hsa-miR-34a	-1.18742	-14.4919	0.387695	10	4	4	10	0		hsa-miR-223	27.6278	-36.2021	1	0	1	0	2	0
hsa-miR-34a*	0	-50.0161	1	0	0	0	0	0		hsa-miR-223*	0	-50.0161	1	0	0	0	0	0
hsa-miR-34b	0	-50.0161	1	0	0	0	0	0		hsa-miR-2276	1.24077	-23.0086	1	1	1	1	2	0
hsa-miR-34b*	0	-50.0161	1	0	0	0	0	0		hsa-miR-2277	0.240769	-21.5086	1	4	2	3	3	0
hsa-miR-34c-3p	0	-50.0161	1	0	0	0	0	0		hsa-miR-23b*	0.374036	-18.4878	0.461391	31	17	20	26	0
hsa-miR-361-3p	-0.545873	-12.8492	0.417692	39	10	16	24	0		hsa-miR-26a-1*	0.655807	-21.7161	1	3	2	2	3	0
hsa-miR-361-5p	-0.204836	-10.3568	0.415355	247	50	103	119	0		hsa-miR-26a-2*	-0.105006	-17.7508	0.734342	61	24	40	37	0
hsa-miR-362-3p	31.6085	-34.2118	1	1	0	0	0	0		hsa-miR-28-3p	0.013685	-12.548	0.806479	2156	921	1402	1416	0
hsa-miR-362-5p	0.578116	-14.6092	1	17	2	7	5	0		hsa-miR-2861	0	-50.0161	1	0	0	0	0	0
hsa-miR-363*	0	-50.0161	1	0	0	0	0	0		hsa-miR-2909	0	-50.0161	1	0	0	0	0	0
hsa-miR-365*	0	-50.0161	1	0	0	0	0	0		hsa-miR-297	0	-50.0161	1	0	0	0	0	0
hsa-miR-367	0	-50.0161	1	0	0	0	0	0		hsa-miR-298	0	-50.0161	1	0	0	0	0	0
hsa-miR-367*	0	-50.0161	1	0	0	0	0	0		hsa-miR-299-3p	0	-50.0161	1	0	0	0	0	0
hsa-miR-369-5p	33.9304	-33.0509	0.25	5	0	2	0	0		hsa-miR-299-5p	0	-50.0161	1	0	0	0	0	0
hsa-miR-371-3p	0	-50.0161	1	0	0	0	0	0		hsa-miR-29c*	-0.197352	-17.3354	0.624144	84	31	55	48	0
hsa-miR-371-5p	0	-50.0161	1	0	0	0	0	0		hsa-miR-300	0	-50.0161	1	0	0	0	0	0
hsa-miR-372	0	-50.0161	1	0	0	0	0	0		hsa-miR-301b	0.0774833	-15.5081	0.673775	271	121	176	186	0
hsa-miR-373	0	-50.0161	1	0	0	0	0	0		hsa-miR-302a	-27.387	-36.3225	1	2	0	1	0	0
hsa-miR-373*	0	-50.0161	1	0	0	0	0	0		hsa-miR-302a*	0	-50.0161	1	0	0	0	0	0
hsa-miR-374a*	0.490653	-12.331	0.374152	80	10	33	24	0		hsa-miR-302b	-26.387	-36.8225	1	1	0	1	0	0
hsa-miR-374b	0.614035	-11.7839	0.174984	122	14	51	33	0		hsa-miR-302b*	0	-50.0161	1	0	0	0	0	0
hsa-miR-374b*	1.07562	-15.3604	0.507812	12	1	5	2	0		hsa-miR-302c	0	-50.0161	1	0	0	0	0	0
hsa-miR-375	0	-50.0161	1	0	0	0	0	0		hsa-miR-302c*	-26.387	-36.8225	1	1	0	1	0	0
hsa-miR-376a	31.6085	-34.2118	1	1	0	0	0	0		hsa-miR-302d	0	-50.0161	1	0	0	0	0	0
hsa-miR-376a*	31.6085	-34.2118	1	1	0	0	0	0		hsa-miR-302d*	0	-50.0161	1	0	0	0	0	0
hsa-miR-376b	-34.1178	-32.9571	0.5	0	1	0	2	0		hsa-miR-302e	0	-50.0161	1	0	0	0	0	0
hsa-miR-377	32.6085	-33.7118	1	2	0	1	0	0		hsa-miR-302f	0	-50.0161	1	0	0	0	0	0
hsa-miR-377*	31.6085	-34.2118	1	1	0	0	0	0		hsa-miR-3074	-27.387	-36.3225	1	2	0	1	0	0
hsa-miR-378	0.0176014	-8.67998	0.940301	853	148	357	353	0		hsa-miR-30c-1*	0.00260934	-17.1041	1	92	39	60	60	0
hsa-miR-378*	-1.18742	-15.4919	0.6875	5	2	2	5	0		hsa-miR-31*	27.6278	-36.2021	1	0	1	0	2	0
hsa-miR-378b	0	-50.0161	1	0	0	0	0	0		hsa-miR-3115	0.825732	-21.2161	0.453125	4	3	3	5	0
hsa-miR-378c	-0.583348	-13.868	0.647606	19	5	8	12	0		hsa-miR-3116	27.6278	-36.2021	1	0	1	0	2	0
hsa-miR-379	0.660578	-13.5679	0.442068	36	4	15	10	0		hsa-miR-3117	0	-50.0161	1	0	0	0	0	0
hsa-miR-380	33.1934	-33.4193	0.5	3	0	1	0	0		hsa-miR-3118	0	-50.0161	1	0	0	0	0	0
hsa-miR-380*	0	-50.0161	1	0	0	0	0	0		hsa-miR-3119	0	-50.0161	1	0	0	0	0	0
hsa-miR-381	1.57812	-15.1092	0.387695	17	1	7	2	0		hsa-miR-3120	0	-50.0161	1	0	0	0	0	0
hsa-miR-382	-0.509347	-15.1529	1	8	2	3	5	0		hsa-miR-3121	-26.387	-36.8225	1	1	0	1	0	0
hsa-miR-383	0	-50.0161	1	0	0	0	0	0		hsa-miR-3122	-26.387	-36.8225	1	1	0	1	0	0
hsa-miR-384	0	-50.0161	1	0	0	0	0	0		hsa-miR-3123	0	-50.0161	1	0	0	0	0	0
hsa-miR-409-3p	1.07562	-15.3604	0.507812	12	1	5	2	0		hsa-miR-3124	0.240769	-22.5086	1	2	1	1	2	0
hsa-miR-410	0.298008	-14.1643	1	21	3	9	7	0		hsa-miR-3125	0.655807	-21.7161	1	3	2	2	3	0
hsa-miR-411	-0.529525	-11.9931	0.27499	71	18	30	43	0		hsa-miR-3127	0.240769	-21.5086	1	4	2	3	3	0
hsa-miR-411*	33.9304	-33.0509	0.25	5	0	2	0	0		hsa-miR-3128	0.655807	-21.7161	1	3	2	2	3	0
hsa-miR-412	0	-50.0161	1	0	0	0	0	0		hsa-miR-3129	0	-50.0161	1	0	0	0	0	0
hsa-miR-421	-0.839496	-12.8585	0.187742	35	11	15	26	0		hsa-miR-3130-3p	27.6278	-36.2021	1	0	1	0	2	0
hsa-miR-422a	0	-50.0161	1	0	0	0	0	0		hsa-miR-3130-5p	0	-50.0161	1	0	0	0	0	0
hsa-miR-423-5p	-0.240858	-9.97427	0.257834	318	66	133	158	0		hsa-miR-3131	0.240769	-22.5086	1	2	1	1	2	0
hsa-miR-424	0.0882153	-11.6062	0.837556	115	19	48	45	0		hsa-miR-3132	0	-50.0161	1	0	0	0	0	0
hsa-miR-4251	0	-50.0161	1	0	0	0	0	0		hsa-miR-3133	-0.759231	-22.0086	1	4	1	3	2	0
hsa-miR-4252	0	-50.0161	1	0	0	0	0	0		hsa-miR-3135	-26.387	-36.8225	1	1	0	1	0	0
hsa-miR-4253	0	-50.0161	1	0	0	0	0	0		hsa-miR-3136	0	-50.0161	1	0	0	0	0	0
hsa-miR-4254	0	-50.0161	1	0	0	0	0	0		hsa-miR-3137	-27.387	-36.3225	1	2	0	1	0	0
hsa-miR-4255	0	-50.0161	1	0	0	0	0	0		hsa-miR-3140	-27.387	-36.3225	1	2	0	1	0	0
hsa-miR-4256	0	-50.0161	1	0	0	0	0	0		hsa-miR-3141	-26.387	-36.8225	1	1	0	1	0	0
hsa-miR-4257	0	-50.0161	1	0	0	0	0	0		hsa-miR-3142	27.6278	-36.2021	1	0	1	0	2	0
hsa-miR-4258	0	-50.0161	1	0	0	0	0	0		hsa-miR-3143	0.0531421	-18.2449	1	41	18	27	28	0
hsa-miR-4259	0	-50.0161	1	0	0	0	0	0		hsa-miR-3144-3p	0	-50.0161	1	0	0	0	0	0
hsa-miR-4260	0	-50.0161	1	0	0	0	0	0		hsa-miR-3145	1.24077	-23.0086	1	1	1	1	2	0
hsa-miR-4261	0	-50.0161	1	0	0	0	0	0		hsa-miR-3146	-26.387	-36.8225	1	1	0	1	0	0
hsa-miR-4262	0	-50.0161	1	0	0	0	0	0		hsa-miR-3147	0	-50.0161	1	0	0	0	0	0
hsa-miR-4263	0	-50.0161	1	0	0	0	0	0		hsa-miR-3148	1.24077	-23.0086	1	1	1	1	2	0
hsa-miR-4264	0	-50.0161	1	0	0	0	0	0		hsa-miR-3149	-1.08116	-21.8477	1	5	1	3	2	0
hsa-miR-4265	0	-50.0161	1	0	0	0	0	0		hsa-miR-3150	0	-50.0161	1	0	0	0	0	0
hsa-miR-4266	0	-50.0161	1	0	0	0	0	0		hsa-miR-3151	0	-50.0161	1	0	0	0	0	0
hsa-miR-4267	0	-50.0161	1	0	0	0	0	0		hsa-miR-3152	0	-50.0161	1	0	0	0	0	0
hsa-miR-4268	0	-50.0161	1	0	0	0	0	0		hsa-miR-3153	0	-50.0161	1	0	0	0	0	0
hsa-miR-4269	0	-50.0161	1	0	0	0	0	0		hsa-miR-3154	0	-50.0161	1	0	0	0	0	0
hsa-miR-4270	0	-50.0161	1	0	0	0	0	0		hsa-miR-3155	0	-50.0161	1	0	0	0	0	0
hsa-miR-4271	0	-50.0161	1	0	0	0	0	0		hsa-miR-3156	0	-50.0161	1	0	0	0	0	0
hsa-miR-4272	0	-50.0161	1	0	0	0	0	0		hsa-miR-3157	0	-50.0161	1	0	0	0	0	0
hsa-miR-4273	0	-50.0161	1	0	0	0	0	0		hsa-miR-3159	0	-50.0161	1	0	0	0	0	0
hsa-miR-4274	0	-50.0161	1	0	0	0	0	0		hsa-miR-3160	0	-50.0161	1	0	0	0	0	0
hsa-miR-4275	0	-50.0161	1	0	0	0	0	0		hsa-miR-3161	0	-50.0161	1	0	0	0	0	0
hsa-miR-4276	0	-50.0161	1	0	0	0	0	0		hsa-miR-3162	0	-50.0161	1	0	0	0	0	0
hsa-miR-4277	0	-50.0161	1	0	0	0	0	0		hsa-miR-3163	1.24077	-23.0086	1	1	1	1	2	0
hsa-miR-4278	0	-50.0161	1	0	0	0	0	0		hsa-miR-3164	-26.387	-36.8225	1	1	0	1	0	0
hsa-miR-4279	0	-50.0161	1	0	0	0	0	0		hsa-miR-3166	0	-50.0161	1	0	0	0	0	0
hsa-miR-4280	0	-50.0161	1	0	0	0	0	0		hsa-miR-3167	-26.387	-36.8225	1	1	0	1	0	0
hsa-miR-4281	0	-50.0161	1	0	0	0	0	0		hsa-miR-3168	0	-50.0161	1	0	0	0	0	0
hsa-miR-4282	0	-50.0161	1	0	0	0	0	0		hsa-miR-3169	0	-50.0161	1	0	0	0	0	0
hsa-miR-4283	0	-50.0161	1	0	0	0	0	0		hsa-miR-3170	1.24077	-23.0086	1	1	1	1	2	0
hsa-miR-4284	-0.371844	-13.7622	1	22	5	9	12	0		hsa-miR-3173	0	-50.0161	1	0	0	0	0	0
hsa-miR-4285	0	-50.0161	1	0	0	0	0	0		hsa-miR-3175	0	-50.0161	1	0	0	0	0	0
hsa-miR-4286	1.95008	-14.9232	0.179565	22	1	9	2	0		hsa-miR-3176	0.240769	-22.5086	1	2	1	1	2	0
hsa-miR-4287	0	-50.0161	1	0	0	0	0	0		hsa-miR-3177	-27.387	-36.3225	1	2	0	1	0	0
hsa-miR-4288	0	-50.0161	1	0	0	0	0	0		hsa-miR-3178	0	-50.0161	1	0	0	0	0	0
hsa-miR-4289	0	-50.0161	1	0	0	0	0	0		hsa-miR-3179	-26.387	-36.8225	1	1	0	1	0	0
hsa-miR-429	32.6085	-33.7118	1	2	0	1	0	0		hsa-miR-3180-3p	0	-50.0161	1	0	0	0	0	0
hsa-miR-4290	0	-50.0161	1	0	0	0	0	0		hsa-miR-3180-5p	0	-50.0161	1	0	0	0	0	0
hsa-miR-4291	0	-50.0161	1	0	0	0	0	0		hsa-miR-3181	0	-50.0161	1	0	0	0	0	0
hsa-miR-4292	0	-50.0161	1	0	0	0	0	0		hsa-miR-3183	0	-50.0161	1	0	0	0	0	0
hsa-miR-4293	0	-50.0161	1	0	0	0	0	0		hsa-miR-3184	-26.387	-36.8225	1	1	0	1	0	0
hsa-miR-4294	0	-50.0161	1	0	0	0	0	0		hsa-miR-3185	0	-50.0161	1	0	0	0	0	0
hsa-miR-4295	0	-50.0161	1	0	0	0	0	0		hsa-miR-3186-3p	0	-50.0161	1	0	0	0	0	0
hsa-miR-4296	0	-50.0161	1	0	0	0	0	0		hsa-miR-3186-5p	0	-50.0161	1	0	0	0	0	0
hsa-miR-4297	0	-50.0161	1	0	0	0	0	0		hsa-miR-3188	-27.387	-36.3225	1	2	0	1	0	0
hsa-miR-4298	0	-50.0161	1	0	0	0	0	0		hsa-miR-3189	27.6278	-36.2021	1	0	1	0	2	0
hsa-miR-4299	0	-50.0161	1	0	0	0	0	0		hsa-miR-3190-3p	-26.387	-36.8225	1	1	0	1	0	0
hsa-miR-4300	0	-50.0161	1	0	0	0	0	0		hsa-miR-3190-5p	-26.387	-36.8225	1	1	0	1	0	0
hsa-miR-4301	0	-50.0161	1	0	0	0	0	0		hsa-miR-3191	0	-50.0161	1	0	0	0	0	0
hsa-miR-4302	0	-50.0161	1	0	0	0	0	0		hsa-miR-3192	-26.387	-36.8225	1	1	0	1	0	0
hsa-miR-4303	0	-50.0161	1	0	0	0	0	0		hsa-miR-3195	0	-50.0161	1	0	0	0	0	0
hsa-miR-4304	0	-50.0161	1	0	0	0	0	0		hsa-miR-3196	-26.387	-36.8225	1	1	0	1	0	0
hsa-miR-4305	0	-50.0161	1	0	0	0	0	0		hsa-miR-3197	0	-50.0161	1	0	0	0	0	0
hsa-miR-4306	0	-50.0161	1	0	0	0	0	0		hsa-miR-3198	-26.387	-36.8225	1	1	0	1	0	0
hsa-miR-4307	0	-50.0161	1	0	0	0	0	0		hsa-miR-3199	-0.759231	-22.0086	1	4	1	3	2	0
hsa-miR-4308	0	-50.0161	1	0	0	0	0	0		hsa-miR-32*	-0.20669	-16.2405	0.382978	180	66	117	102	0
hsa-miR-4309	0	-50.0161	1	0	0	0	0	0		hsa-miR-3200	-0.496197	-18.9702	0.49956	30	9	19	14	0
hsa-miR-431	32.6085	-33.7118	1	2	0	1	0	0		hsa-miR-3201	0	-50.0161	1	0	0	0	0	0
hsa-miR-431*	0	-50.0161	1	0	0	0	0	0		hsa-miR-3202	0	-50.0161	1	0	0	0	0	0
hsa-miR-4310	0	-50.0161	1	0	0	0	0	0		hsa-miR-320d	-0.13204	-17.0368	0.722787	101	39	66	60	0
hsa-miR-4311	0	-50.0161	1	0	0	0	0	0		hsa-miR-320e	0.240769	-21.5086	1	4	2	3	3	0
hsa-miR-4312	0	-50.0161	1	0	0	0	0	0		hsa-miR-323-3p	0	-50.0161	1	0	0	0	0	0
hsa-miR-4313	0	-50.0161	1	0	0	0	0	0		hsa-miR-323-5p	0	-50.0161	1	0	0	0	0	0
hsa-miR-4314	0	-50.0161	1	0	0	0	0	0		hsa-miR-323b-3p	0	-50.0161	1	0	0	0	0	0
hsa-miR-4315	0	-50.0161	1	0	0	0	0	0		hsa-miR-323b-5p	0	-50.0161	1	0	0	0	0	0
hsa-miR-4316	0	-50.0161	1	0	0	0	0	0		hsa-miR-325	0	-50.0161	1	0	0	0	0	0
hsa-miR-4317	0	-50.0161	1	0	0	0	0	0		hsa-miR-326	-1.56659	-21.605	0.453125	7	1	5	2	0
hsa-miR-4318	0	-50.0161	1	0	0	0	0	0		hsa-miR-331-5p	0.0239577	-14.8688	0.833271	430	185	280	284	0
hsa-miR-4319	0	-50.0161	1	0	0	0	0	0		hsa-miR-337-3p	0	-50.0161	1	0	0	0	0	0
hsa-miR-432	32.6085	-33.7118	1	2	0	1	0	0		hsa-miR-337-5p	0	-50.0161	1	0	0	0	0	0
hsa-miR-432*	0	-50.0161	1	0	0	0	0	0		hsa-miR-338-3p	0	-50.0161	1	0	0	0	0	0
hsa-miR-4320	0	-50.0161	1	0	0	0	0	0		hsa-miR-338-5p	0	-50.0161	1	0	0	0	0	0
hsa-miR-4321	0	-50.0161	1	0	0	0	0	0		hsa-miR-339-3p	0.0465337	-15.0021	0.72397	389	170	253	261	0
hsa-miR-4322	0	-50.0161	1	0	0	0	0	0		hsa-miR-33b	0.186321	-18.781	0.627103	27	13	18	20	0
hsa-miR-4323	0	-50.0161	1	0	0	0	0	0		hsa-miR-340*	-0.129599	-15.3809	0.453296	318	123	207	189	0
hsa-miR-4324	0	-50.0161	1	0	0	0	0	0		hsa-miR-345	0.0571691	-13.9656	0.57876	795	350	517	538	0
hsa-miR-4325	0	-50.0161	1	0	0	0	0	0		hsa-miR-346	0	-50.0161	1	0	0	0	0	0
hsa-miR-4326	33.9304	-33.0509	0.25	5	0	2	0	0		hsa-miR-34a*	1.24077	-22.0086	1	2	2	1	3	0
hsa-miR-4327	0	-50.0161	1	0	0	0	0	0		hsa-miR-34b	0	-50.0161	1	0	0	0	0	0
hsa-miR-4328	0	-50.0161	1	0	0	0	0	0		hsa-miR-34b*	-27.387	-36.3225	1	2	0	1	0	0
hsa-miR-4329	0	-50.0161	1	0	0	0	0	0		hsa-miR-34c-3p	0	-50.0161	1	0	0	0	0	0
hsa-miR-433	32.6085	-33.7118	1	2	0	1	0	0		hsa-miR-362-3p	-0.244658	-19.944	1	14	5	9	8	0
hsa-miR-4330	0	-50.0161	1	0	0	0	0	0		hsa-miR-363*	0	-50.0161	1	0	0	0	0	0
hsa-miR-448	0	-50.0161	1	0	0	0	0	0		hsa-miR-365*	-1.21866	-20.7789	0.387695	11	2	7	3	0
hsa-miR-449a	31.6085	-34.2118	1	1	0	0	0	0		hsa-miR-367	0	-50.0161	1	0	0	0	0	0
hsa-miR-449b	0	-50.0161	1	0	0	0	0	0		hsa-miR-367*	0	-50.0161	1	0	0	0	0	0
hsa-miR-449b*	0	-50.0161	1	0	0	0	0	0		hsa-miR-369-3p	27.6278	-36.2021	1	0	1	0	2	0
hsa-miR-449c	0	-50.0161	1	0	0	0	0	0		hsa-miR-369-5p	0	-50.0161	1	0	0	0	0	0
hsa-miR-449c*	0	-50.0161	1	0	0	0	0	0		hsa-miR-370	0	-50.0161	1	0	0	0	0	0
hsa-miR-450a	-0.124683	-12.7907	1	47	9	20	22	0		hsa-miR-371-3p	0	-50.0161	1	0	0	0	0	0
hsa-miR-450b-3p	0	-50.0161	1	0	0	0	0	0		hsa-miR-371-5p	0	-50.0161	1	0	0	0	0	0
hsa-miR-450b-5p	0.134509	-13.831	1	25	4	10	10	0		hsa-miR-372	0	-50.0161	1	0	0	0	0	0
hsa-miR-452*	33.6085	-33.2118	0.25	4	0	2	0	0		hsa-miR-373	0	-50.0161	1	0	0	0	0	0
hsa-miR-454	-0.0499156	-11.4638	1	121	22	51	53	0		hsa-miR-373*	0	-50.0161	1	0	0	0	0	0
hsa-miR-454*	32.6085	-33.7118	1	2	0	1	0	0		hsa-miR-375	0	-50.0161	1	0	0	0	0	0
hsa-miR-455-3p	0.348634	-13.7239	0.677639	29	4	12	10	0		hsa-miR-376a*	0	-50.0161	1	0	0	0	0	0
hsa-miR-466	0	-50.0161	1	0	0	0	0	0		hsa-miR-376b	0	-50.0161	1	0	0	0	0	0
hsa-miR-483-3p	0	-50.0161	1	0	0	0	0	0		hsa-miR-376c	-26.387	-36.8225	1	1	0	1	0	0
hsa-miR-483-5p	0	-50.0161	1	0	0	0	0	0		hsa-miR-377	0	-50.0161	1	0	0	0	0	0
hsa-miR-485-3p	32.6085	-33.7118	1	2	0	1	0	0		hsa-miR-377*	0	-50.0161	1	0	0	0	0	0
hsa-miR-485-5p	0	-50.0161	1	0	0	0	0	0		hsa-miR-378b	0	-50.0161	1	0	0	0	0	0
hsa-miR-486-3p	33.9304	-33.0509	0.25	5	0	2	0	0		hsa-miR-379	-0.344193	-22.2161	1	3	1	2	2	0
hsa-miR-486-5p	0.0470461	-11.7872	1	100	17	42	41	0		hsa-miR-379*	0	-50.0161	1	0	0	0	0	0
hsa-miR-487a	0	-50.0161	1	0	0	0	0	0		hsa-miR-380	0	-50.0161	1	0	0	0	0	0
hsa-miR-487b	0.0756153	-12.8604	1	48	8	20	19	0		hsa-miR-380*	0	-50.0161	1	0	0	0	0	0
hsa-miR-488	0	-50.0161	1	0	0	0	0	0		hsa-miR-381	-27.387	-36.3225	1	2	0	1	0	0
hsa-miR-488*	0	-50.0161	1	0	0	0	0	0		hsa-miR-382	-27.387	-36.3225	1	2	0	1	0	0
hsa-miR-489	0	-50.0161	1	0	0	0	0	0		hsa-miR-383	-26.387	-36.8225	1	1	0	1	0	0
hsa-miR-490-3p	0	-50.0161	1	0	0	0	0	0		hsa-miR-384	0	-50.0161	1	0	0	0	0	0
hsa-miR-490-5p	0	-50.0161	1	0	0	0	0	0		hsa-miR-409-3p	-26.387	-36.8225	1	1	0	1	0	0
hsa-miR-491-3p	0	-50.0161	1	0	0	0	0	0		hsa-miR-409-5p	0	-50.0161	1	0	0	0	0	0
hsa-miR-491-5p	0	-50.0161	1	0	0	0	0	0		hsa-miR-410	27.6278	-36.2021	1	0	1	0	2	0
hsa-miR-492	0	-50.0161	1	0	0	0	0	0		hsa-miR-411*	0	-50.0161	1	0	0	0	0	0
hsa-miR-493	-0.339422	-15.0679	1	9	2	4	5	0		hsa-miR-412	0	-50.0161	1	0	0	0	0	0
hsa-miR-493*	-0.187419	-13.9919	1	20	4	8	10	0		hsa-miR-422a	0	-50.0161	1	0	0	0	0	0
hsa-miR-495	-1.04992	-14.4232	0.266846	11	4	5	10	0		hsa-miR-425	-0.00958822	-8.30513	0.475204	41152	17298	26769	26592	0
hsa-miR-496	0	-50.0161	1	0	0	0	0	0		hsa-miR-425*	0.0370558	-14.6857	0.812403	486	211	316	324	0
hsa-miR-497	0	-50.0161	1	0	0	0	0	0		hsa-miR-4251	0	-50.0161	1	0	0	0	0	0
hsa-miR-497*	0	-50.0161	1	0	0	0	0	0		hsa-miR-4252	0	-50.0161	1	0	0	0	0	0
hsa-miR-498	0	-50.0161	1	0	0	0	0	0		hsa-miR-4253	0	-50.0161	1	0	0	0	0	0
hsa-miR-499-3p	0	-50.0161	1	0	0	0	0	0		hsa-miR-4255	0	-50.0161	1	0	0	0	0	0
hsa-miR-499-5p	32.6085	-33.7118	1	2	0	1	0	0		hsa-miR-4256	0	-50.0161	1	0	0	0	0	0
hsa-miR-500	-1.50935	-16.6529	1	2	1	1	2	0		hsa-miR-4257	0	-50.0161	1	0	0	0	0	0
hsa-miR-500*	-0.39387	-14.5102	0.774414	13	3	5	7	0		hsa-miR-4258	0	-50.0161	1	0	0	0	0	0
hsa-miR-500b	31.6085	-34.2118	1	1	0	0	0	0		hsa-miR-4259	0	-50.0161	1	0	0	0	0	0
hsa-miR-501-3p	0.660578	-15.5679	1	9	1	4	2	0		hsa-miR-4260	0	-50.0161	1	0	0	0	0	0
hsa-miR-501-5p	31.6085	-34.2118	1	1	0	0	0	0		hsa-miR-4261	0	-50.0161	1	0	0	0	0	0
hsa-miR-502-3p	0.490653	-15.6529	1	8	1	3	2	0		hsa-miR-4262	0	-50.0161	1	0	0	0	0	0
hsa-miR-502-5p	-2.50935	-17.1529	1	1	1	0	2	0		hsa-miR-4263	0	-50.0161	1	0	0	0	0	0
hsa-miR-503	-0.679272	-13.0679	0.377086	32	9	13	22	0		hsa-miR-4264	0	-50.0161	1	0	0	0	0	0
hsa-miR-504	0	-50.0161	1	0	0	0	0	0		hsa-miR-4265	0	-50.0161	1	0	0	0	0	0
hsa-miR-505	-0.985785	-13.3911	0.168638	23	8	10	19	0		hsa-miR-4266	0	-50.0161	1	0	0	0	0	0
hsa-miR-505*	31.6085	-34.2118	1	1	0	0	0	0		hsa-miR-4267	0	-50.0161	1	0	0	0	0	0
hsa-miR-506	31.6085	-34.2118	1	1	0	0	0	0		hsa-miR-4268	0	-50.0161	1	0	0	0	0	0
hsa-miR-507	0	-50.0161	1	0	0	0	0	0		hsa-miR-4269	0	-50.0161	1	0	0	0	0	0
hsa-miR-508-3p	34.9304	-32.5509	0.21875	10	0	4	0	0		hsa-miR-4270	0	-50.0161	1	0	0	0	0	0
hsa-miR-508-5p	0	-50.0161	1	0	0	0	0	0		hsa-miR-4271	0	-50.0161	1	0	0	0	0	0
hsa-miR-509-3-5p	33.9304	-33.0509	0.25	5	0	2	0	0		hsa-miR-4272	0	-50.0161	1	0	0	0	0	0
hsa-miR-509-3p	33.1934	-33.4193	0.5	3	0	1	0	0		hsa-miR-4273	0	-50.0161	1	0	0	0	0	0
hsa-miR-509-5p	32.6085	-33.7118	1	2	0	1	0	0		hsa-miR-4274	0	-50.0161	1	0	0	0	0	0
hsa-miR-510	0	-50.0161	1	0	0	0	0	0		hsa-miR-4275	0	-50.0161	1	0	0	0	0	0
hsa-miR-511	33.6085	-33.2118	0.25	4	0	2	0	0		hsa-miR-4276	0	-50.0161	1	0	0	0	0	0
hsa-miR-512-3p	0	-50.0161	1	0	0	0	0	0		hsa-miR-4277	0	-50.0161	1	0	0	0	0	0
hsa-miR-512-5p	0	-50.0161	1	0	0	0	0	0		hsa-miR-4278	0	-50.0161	1	0	0	0	0	0
hsa-miR-513a-3p	0	-50.0161	1	0	0	0	0	0		hsa-miR-4279	0	-50.0161	1	0	0	0	0	0
hsa-miR-513a-5p	31.6085	-34.2118	1	1	0	0	0	0		hsa-miR-4280	0	-50.0161	1	0	0	0	0	0
hsa-miR-513b	31.6085	-34.2118	1	1	0	0	0	0		hsa-miR-4281	0	-50.0161	1	0	0	0	0	0
hsa-miR-513c	31.6085	-34.2118	1	1	0	0	0	0		hsa-miR-4282	0	-50.0161	1	0	0	0	0	0
hsa-miR-514b-3p	0	-50.0161	1	0	0	0	0	0		hsa-miR-4283	0	-50.0161	1	0	0	0	0	0
hsa-miR-514b-5p	0	-50.0161	1	0	0	0	0	0		hsa-miR-4285	0	-50.0161	1	0	0	0	0	0
hsa-miR-515-3p	0	-50.0161	1	0	0	0	0	0		hsa-miR-4286	-0.0916952	-14.765	0.466519	481	191	313	294	0
hsa-miR-515-5p	0	-50.0161	1	0	0	0	0	0		hsa-miR-4287	0	-50.0161	1	0	0	0	0	0
hsa-miR-516a-3p	31.6085	-34.2118	1	1	0	0	0	0		hsa-miR-4288	0	-50.0161	1	0	0	0	0	0
hsa-miR-516b	0	-50.0161	1	0	0	0	0	0		hsa-miR-4289	0	-50.0161	1	0	0	0	0	0
hsa-miR-516b*	31.6085	-34.2118	1	1	0	0	0	0		hsa-miR-4290	0	-50.0161	1	0	0	0	0	0
hsa-miR-517*	0	-50.0161	1	0	0	0	0	0		hsa-miR-4291	0	-50.0161	1	0	0	0	0	0
hsa-miR-517a	0	-50.0161	1	0	0	0	0	0		hsa-miR-4292	0	-50.0161	1	0	0	0	0	0
hsa-miR-517b	0	-50.0161	1	0	0	0	0	0		hsa-miR-4293	0	-50.0161	1	0	0	0	0	0
hsa-miR-517c	0	-50.0161	1	0	0	0	0	0		hsa-miR-4294	0	-50.0161	1	0	0	0	0	0
hsa-miR-518a-3p	0	-50.0161	1	0	0	0	0	0		hsa-miR-4295	0	-50.0161	1	0	0	0	0	0
hsa-miR-518a-5p	0	-50.0161	1	0	0	0	0	0		hsa-miR-4296	0	-50.0161	1	0	0	0	0	0
hsa-miR-518b	0	-50.0161	1	0	0	0	0	0		hsa-miR-4297	0	-50.0161	1	0	0	0	0	0
hsa-miR-518c	0	-50.0161	1	0	0	0	0	0		hsa-miR-4298	0	-50.0161	1	0	0	0	0	0
hsa-miR-518c*	0	-50.0161	1	0	0	0	0	0		hsa-miR-4299	0	-50.0161	1	0	0	0	0	0
hsa-miR-518d-3p	0	-50.0161	1	0	0	0	0	0		hsa-miR-4300	0	-50.0161	1	0	0	0	0	0
hsa-miR-518d-5p	0	-50.0161	1	0	0	0	0	0		hsa-miR-4301	0	-50.0161	1	0	0	0	0	0
hsa-miR-518e	0	-50.0161	1	0	0	0	0	0		hsa-miR-4302	0	-50.0161	1	0	0	0	0	0
hsa-miR-518e*	32.6085	-33.7118	1	2	0	1	0	0		hsa-miR-4303	0	-50.0161	1	0	0	0	0	0
hsa-miR-518f	0	-50.0161	1	0	0	0	0	0		hsa-miR-4304	0	-50.0161	1	0	0	0	0	0
hsa-miR-518f*	0	-50.0161	1	0	0	0	0	0		hsa-miR-4305	0	-50.0161	1	0	0	0	0	0
hsa-miR-519a	32.6085	-33.7118	1	2	0	1	0	0		hsa-miR-4306	0	-50.0161	1	0	0	0	0	0
hsa-miR-519a*	32.6085	-33.7118	1	2	0	1	0	0		hsa-miR-4307	0	-50.0161	1	0	0	0	0	0
hsa-miR-519b-3p	0	-50.0161	1	0	0	0	0	0		hsa-miR-4308	0	-50.0161	1	0	0	0	0	0
hsa-miR-519b-5p	32.6085	-33.7118	1	2	0	1	0	0		hsa-miR-4309	0	-50.0161	1	0	0	0	0	0
hsa-miR-519c-3p	0	-50.0161	1	0	0	0	0	0		hsa-miR-431	0	-50.0161	1	0	0	0	0	0
hsa-miR-519c-5p	32.6085	-33.7118	1	2	0	1	0	0		hsa-miR-431*	0	-50.0161	1	0	0	0	0	0
hsa-miR-519d	0	-50.0161	1	0	0	0	0	0		hsa-miR-4310	0	-50.0161	1	0	0	0	0	0
hsa-miR-519e	0	-50.0161	1	0	0	0	0	0		hsa-miR-4311	0	-50.0161	1	0	0	0	0	0
hsa-miR-519e*	0	-50.0161	1	0	0	0	0	0		hsa-miR-4312	0	-50.0161	1	0	0	0	0	0
hsa-miR-520a-3p	0	-50.0161	1	0	0	0	0	0		hsa-miR-4313	0	-50.0161	1	0	0	0	0	0
hsa-miR-520a-5p	0	-50.0161	1	0	0	0	0	0		hsa-miR-4314	0	-50.0161	1	0	0	0	0	0
hsa-miR-520b	0	-50.0161	1	0	0	0	0	0		hsa-miR-4315	0	-50.0161	1	0	0	0	0	0
hsa-miR-520c-3p	0	-50.0161	1	0	0	0	0	0		hsa-miR-4316	0	-50.0161	1	0	0	0	0	0
hsa-miR-520c-5p	0	-50.0161	1	0	0	0	0	0		hsa-miR-4317	0	-50.0161	1	0	0	0	0	0
hsa-miR-520d-3p	0	-50.0161	1	0	0	0	0	0		hsa-miR-4318	0	-50.0161	1	0	0	0	0	0
hsa-miR-520d-5p	0	-50.0161	1	0	0	0	0	0		hsa-miR-4319	0	-50.0161	1	0	0	0	0	0
hsa-miR-520e	0	-50.0161	1	0	0	0	0	0		hsa-miR-432	0	-50.0161	1	0	0	0	0	0
hsa-miR-520f	0	-50.0161	1	0	0	0	0	0		hsa-miR-432*	0	-50.0161	1	0	0	0	0	0
hsa-miR-520g	0	-50.0161	1	0	0	0	0	0		hsa-miR-4320	0	-50.0161	1	0	0	0	0	0
hsa-miR-520h	0	-50.0161	1	0	0	0	0	0		hsa-miR-4321	0	-50.0161	1	0	0	0	0	0
hsa-miR-521	0	-50.0161	1	0	0	0	0	0		hsa-miR-4322	0	-50.0161	1	0	0	0	0	0
hsa-miR-522	0.191093	-14.8027	1	13	2	5	5	0		hsa-miR-4323	0	-50.0161	1	0	0	0	0	0
hsa-miR-522*	32.6085	-33.7118	1	2	0	1	0	0		hsa-miR-4324	0	-50.0161	1	0	0	0	0	0
hsa-miR-523	0	-50.0161	1	0	0	0	0	0		hsa-miR-4325	0	-50.0161	1	0	0	0	0	0
hsa-miR-523*	32.6085	-33.7118	1	2	0	1	0	0		hsa-miR-4327	0	-50.0161	1	0	0	0	0	0
hsa-miR-524-3p	0	-50.0161	1	0	0	0	0	0		hsa-miR-4328	0	-50.0161	1	0	0	0	0	0
hsa-miR-524-5p	0	-50.0161	1	0	0	0	0	0		hsa-miR-4329	0	-50.0161	1	0	0	0	0	0
hsa-miR-525-3p	0	-50.0161	1	0	0	0	0	0		hsa-miR-433	0	-50.0161	1	0	0	0	0	0
hsa-miR-525-5p	0	-50.0161	1	0	0	0	0	0		hsa-miR-4330	0	-50.0161	1	0	0	0	0	0
hsa-miR-526a	0	-50.0161	1	0	0	0	0	0		hsa-miR-448	-26.387	-36.8225	1	1	0	1	0	0
hsa-miR-526b	0	-50.0161	1	0	0	0	0	0		hsa-miR-449b	1.24077	-22.0086	1	2	2	1	3	0
hsa-miR-526b*	0	-50.0161	1	0	0	0	0	0		hsa-miR-449b*	27.6278	-36.2021	1	0	1	0	2	0
hsa-miR-527	0	-50.0161	1	0	0	0	0	0		hsa-miR-449c	0.240769	-21.5086	1	4	2	3	3	0
hsa-miR-532-3p	33.9304	-33.0509	0.25	5	0	2	0	0		hsa-miR-449c*	0	-50.0161	1	0	0	0	0	0
hsa-miR-539	0	-50.0161	1	0	0	0	0	0		hsa-miR-450b-3p	0	-50.0161	1	0	0	0	0	0
hsa-miR-541	0	-50.0161	1	0	0	0	0	0		hsa-miR-451	0	-50.0161	1	0	0	0	0	0
hsa-miR-541*	0	-50.0161	1	0	0	0	0	0		hsa-miR-466	0	-50.0161	1	0	0	0	0	0
hsa-miR-542-3p	0.287119	-11.5067	0.435114	132	19	55	45	0		hsa-miR-485-3p	0	-50.0161	1	0	0	0	0	0
hsa-miR-542-5p	0	-50.0161	1	0	0	0	0	0		hsa-miR-485-5p	0	-50.0161	1	0	0	0	0	0
hsa-miR-543	-1.92438	-15.8604	0.375	3	2	1	5	0		hsa-miR-486-3p	1.24077	-23.0086	1	1	1	1	2	0
hsa-miR-544	0	-50.0161	1	0	0	0	0	0		hsa-miR-487a	0	-50.0161	1	0	0	0	0	0
hsa-miR-544b	0	-50.0161	1	0	0	0	0	0		hsa-miR-487b	0.503803	-21.0552	1	5	3	3	5	0
hsa-miR-545	-34.1178	-32.9571	0.5	0	1	0	2	0		hsa-miR-488*	27.6278	-36.2021	1	0	1	0	2	0
hsa-miR-545*	0	-50.0161	1	0	0	0	0	0		hsa-miR-489	0	-50.0161	1	0	0	0	0	0
hsa-miR-548a-3p	32.6085	-33.7118	1	2	0	1	0	0		hsa-miR-490-3p	0	-50.0161	1	0	0	0	0	0
hsa-miR-548a-5p	0	-50.0161	1	0	0	0	0	0		hsa-miR-490-5p	0	-50.0161	1	0	0	0	0	0
hsa-miR-548b-3p	0	-50.0161	1	0	0	0	0	0		hsa-miR-492	0	-50.0161	1	0	0	0	0	0
hsa-miR-548b-5p	0	-50.0161	1	0	0	0	0	0		hsa-miR-493	0	-50.0161	1	0	0	0	0	0
hsa-miR-548c-3p	0	-50.0161	1	0	0	0	0	0		hsa-miR-493*	0	-50.0161	1	0	0	0	0	0
hsa-miR-548c-5p	31.6085	-34.2118	1	1	0	0	0	0		hsa-miR-496	0	-50.0161	1	0	0	0	0	0
hsa-miR-548d-3p	0	-50.0161	1	0	0	0	0	0		hsa-miR-497	-0.68523	-19.7237	0.38331	19	5	12	8	0
hsa-miR-548d-5p	-0.339422	-15.0679	1	9	2	4	5	0		hsa-miR-497*	0	-50.0161	1	0	0	0	0	0
hsa-miR-548f	31.6085	-34.2118	1	1	0	0	0	0		hsa-miR-498	0	-50.0161	1	0	0	0	0	0
hsa-miR-548g	0	-50.0161	1	0	0	0	0	0		hsa-miR-499-3p	0	-50.0161	1	0	0	0	0	0
hsa-miR-548h	0	-50.0161	1	0	0	0	0	0		hsa-miR-506	0	-50.0161	1	0	0	0	0	0
hsa-miR-548i	0	-50.0161	1	0	0	0	0	0		hsa-miR-507	0	-50.0161	1	0	0	0	0	0
hsa-miR-548j	-0.924385	-16.3604	1	3	1	1	2	0		hsa-miR-508-3p	-27.387	-36.3225	1	2	0	1	0	0
hsa-miR-548k	33.9304	-33.0509	0.25	5	0	2	0	0		hsa-miR-508-5p	0	-50.0161	1	0	0	0	0	0
hsa-miR-548l	0	-50.0161	1	0	0	0	0	0		hsa-miR-509-3-5p	-27.387	-36.3225	1	2	0	1	0	0
hsa-miR-548m	0	-50.0161	1	0	0	0	0	0		hsa-miR-509-3p	0	-50.0161	1	0	0	0	0	0
hsa-miR-548n	32.6085	-33.7118	1	2	0	1	0	0		hsa-miR-509-5p	-26.387	-36.8225	1	1	0	1	0	0
hsa-miR-548o	32.6085	-33.7118	1	2	0	1	0	0		hsa-miR-510	0	-50.0161	1	0	0	0	0	0
hsa-miR-548p	0	-50.0161	1	0	0	0	0	0		hsa-miR-511	27.6278	-36.2021	1	0	1	0	2	0
hsa-miR-548q	31.6085	-34.2118	1	1	0	0	0	0		hsa-miR-512-3p	0	-50.0161	1	0	0	0	0	0
hsa-miR-548s	31.6085	-34.2118	1	1	0	0	0	0		hsa-miR-512-5p	0	-50.0161	1	0	0	0	0	0
hsa-miR-548t	0	-50.0161	1	0	0	0	0	0		hsa-miR-513a-3p	0	-50.0161	1	0	0	0	0	0
hsa-miR-548u	0	-50.0161	1	0	0	0	0	0		hsa-miR-513a-5p	0	-50.0161	1	0	0	0	0	0
hsa-miR-548v	0	-50.0161	1	0	0	0	0	0		hsa-miR-513b	0	-50.0161	1	0	0	0	0	0
hsa-miR-548w	0	-50.0161	1	0	0	0	0	0		hsa-miR-513c	0	-50.0161	1	0	0	0	0	0
hsa-miR-548x	0	-50.0161	1	0	0	0	0	0		hsa-miR-514	0	-50.0161	1	0	0	0	0	0
hsa-miR-549	0	-50.0161	1	0	0	0	0	0		hsa-miR-514b-3p	0	-50.0161	1	0	0	0	0	0
hsa-miR-550*	31.6085	-34.2118	1	1	0	0	0	0		hsa-miR-514b-5p	0	-50.0161	1	0	0	0	0	0
hsa-miR-551a	0	-50.0161	1	0	0	0	0	0		hsa-miR-515-3p	0	-50.0161	1	0	0	0	0	0
hsa-miR-551b	0	-50.0161	1	0	0	0	0	0		hsa-miR-515-5p	0	-50.0161	1	0	0	0	0	0
hsa-miR-551b*	0	-50.0161	1	0	0	0	0	0		hsa-miR-516b	-26.387	-36.8225	1	1	0	1	0	0
hsa-miR-552	0	-50.0161	1	0	0	0	0	0		hsa-miR-517*	0	-50.0161	1	0	0	0	0	0
hsa-miR-553	0	-50.0161	1	0	0	0	0	0		hsa-miR-517a	0	-50.0161	1	0	0	0	0	0
hsa-miR-554	0	-50.0161	1	0	0	0	0	0		hsa-miR-517b	0	-50.0161	1	0	0	0	0	0
hsa-miR-555	0	-50.0161	1	0	0	0	0	0		hsa-miR-517c	0	-50.0161	1	0	0	0	0	0
hsa-miR-556-3p	0	-50.0161	1	0	0	0	0	0		hsa-miR-518a-3p	0	-50.0161	1	0	0	0	0	0
hsa-miR-556-5p	33.9304	-33.0509	0.25	5	0	2	0	0		hsa-miR-518b	-26.387	-36.8225	1	1	0	1	0	0
hsa-miR-557	0	-50.0161	1	0	0	0	0	0		hsa-miR-518c	-27.387	-36.3225	1	2	0	1	0	0
hsa-miR-558	0	-50.0161	1	0	0	0	0	0		hsa-miR-518c*	0	-50.0161	1	0	0	0	0	0
hsa-miR-559	0	-50.0161	1	0	0	0	0	0		hsa-miR-518d-3p	0	-50.0161	1	0	0	0	0	0
hsa-miR-561	32.6085	-33.7118	1	2	0	1	0	0		hsa-miR-518d-5p	0	-50.0161	1	0	0	0	0	0
hsa-miR-562	0	-50.0161	1	0	0	0	0	0		hsa-miR-518e	0	-50.0161	1	0	0	0	0	0
hsa-miR-563	0	-50.0161	1	0	0	0	0	0		hsa-miR-518f	0	-50.0161	1	0	0	0	0	0
hsa-miR-564	0	-50.0161	1	0	0	0	0	0		hsa-miR-518f*	0	-50.0161	1	0	0	0	0	0
hsa-miR-566	0	-50.0161	1	0	0	0	0	0		hsa-miR-519b-3p	0	-50.0161	1	0	0	0	0	0
hsa-miR-567	0	-50.0161	1	0	0	0	0	0		hsa-miR-519c-3p	0	-50.0161	1	0	0	0	0	0
hsa-miR-568	0	-50.0161	1	0	0	0	0	0		hsa-miR-519d	0	-50.0161	1	0	0	0	0	0
hsa-miR-569	0	-50.0161	1	0	0	0	0	0		hsa-miR-519e	0	-50.0161	1	0	0	0	0	0
hsa-miR-570	0	-50.0161	1	0	0	0	0	0		hsa-miR-519e*	0	-50.0161	1	0	0	0	0	0
hsa-miR-571	0	-50.0161	1	0	0	0	0	0		hsa-miR-520a-3p	0	-50.0161	1	0	0	0	0	0
hsa-miR-572	0	-50.0161	1	0	0	0	0	0		hsa-miR-520a-5p	0	-50.0161	1	0	0	0	0	0
hsa-miR-573	0	-50.0161	1	0	0	0	0	0		hsa-miR-520b	0	-50.0161	1	0	0	0	0	0
hsa-miR-574-3p	-0.924385	-14.0385	0.332306	15	5	6	12	0		hsa-miR-520c-3p	0	-50.0161	1	0	0	0	0	0
hsa-miR-574-5p	-1.00685	-13.8167	0.359283	17	6	7	14	0		hsa-miR-520c-5p	0	-50.0161	1	0	0	0	0	0
hsa-miR-575	0	-50.0161	1	0	0	0	0	0		hsa-miR-520d-3p	0	-50.0161	1	0	0	0	0	0
hsa-miR-576-3p	-1.18742	-15.4919	0.6875	5	2	2	5	0		hsa-miR-520d-5p	0	-50.0161	1	0	0	0	0	0
hsa-miR-576-5p	31.6085	-34.2118	1	1	0	0	0	0		hsa-miR-520e	0	-50.0161	1	0	0	0	0	0
hsa-miR-578	0	-50.0161	1	0	0	0	0	0		hsa-miR-520f	0	-50.0161	1	0	0	0	0	0
hsa-miR-579	33.6085	-33.2118	0.25	4	0	2	0	0		hsa-miR-520g	0	-50.0161	1	0	0	0	0	0
hsa-miR-580	33.6085	-33.2118	0.25	4	0	2	0	0		hsa-miR-520h	0	-50.0161	1	0	0	0	0	0
hsa-miR-581	0	-50.0161	1	0	0	0	0	0		hsa-miR-523	0	-50.0161	1	0	0	0	0	0
hsa-miR-582-3p	1.95008	-14.9232	0.179565	22	1	9	2	0		hsa-miR-524-3p	0	-50.0161	1	0	0	0	0	0
hsa-miR-582-5p	-0.701992	-15.2492	1	7	2	3	5	0		hsa-miR-524-5p	0	-50.0161	1	0	0	0	0	0
hsa-miR-583	0	-50.0161	1	0	0	0	0	0		hsa-miR-525-3p	0	-50.0161	1	0	0	0	0	0
hsa-miR-585	0	-50.0161	1	0	0	0	0	0		hsa-miR-525-5p	0	-50.0161	1	0	0	0	0	0
hsa-miR-586	0	-50.0161	1	0	0	0	0	0		hsa-miR-526a	0	-50.0161	1	0	0	0	0	0
hsa-miR-587	0	-50.0161	1	0	0	0	0	0		hsa-miR-526b	0	-50.0161	1	0	0	0	0	0
hsa-miR-588	0	-50.0161	1	0	0	0	0	0		hsa-miR-526b*	0	-50.0161	1	0	0	0	0	0
hsa-miR-589	0.660578	-15.5679	1	9	1	4	2	0		hsa-miR-539	0	-50.0161	1	0	0	0	0	0
hsa-miR-589*	32.6085	-33.7118	1	2	0	1	0	0		hsa-miR-541	0	-50.0161	1	0	0	0	0	0
hsa-miR-590-3p	1.34863	-14.2239	0.263176	29	2	12	5	0		hsa-miR-541*	0	-50.0161	1	0	0	0	0	0
hsa-miR-590-5p	-34.1178	-32.9571	0.5	0	1	0	2	0		hsa-miR-543	27.6278	-36.2021	1	0	1	0	2	0
hsa-miR-591	0	-50.0161	1	0	0	0	0	0		hsa-miR-544	0	-50.0161	1	0	0	0	0	0
hsa-miR-592	0	-50.0161	1	0	0	0	0	0		hsa-miR-544b	0	-50.0161	1	0	0	0	0	0
hsa-miR-593	0	-50.0161	1	0	0	0	0	0		hsa-miR-545*	-1.08116	-21.8477	1	5	1	3	2	0
hsa-miR-593*	0	-50.0161	1	0	0	0	0	0		hsa-miR-548a-3p	-0.475438	-19.3432	0.442068	23	7	15	11	0
hsa-miR-595	0	-50.0161	1	0	0	0	0	0		hsa-miR-548b-3p	-1.56659	-21.605	0.453125	7	1	5	2	0
hsa-miR-596	0	-50.0161	1	0	0	0	0	0		hsa-miR-548c-3p	0	-50.0161	1	0	0	0	0	0
hsa-miR-597	31.6085	-34.2118	1	1	0	0	0	0		hsa-miR-548d-3p	-1.21866	-20.7789	0.387695	11	2	7	3	0
hsa-miR-598	0	-50.0161	1	0	0	0	0	0		hsa-miR-548f	0.0708441	-20.4237	1	9	4	6	6	0
hsa-miR-599	0	-50.0161	1	0	0	0	0	0		hsa-miR-548g	0	-50.0161	1	0	0	0	0	0
hsa-miR-600	0	-50.0161	1	0	0	0	0	0		hsa-miR-548h	0	-50.0161	1	0	0	0	0	0
hsa-miR-601	0	-50.0161	1	0	0	0	0	0		hsa-miR-548i	-26.387	-36.8225	1	1	0	1	0	0
hsa-miR-602	0	-50.0161	1	0	0	0	0	0		hsa-miR-548j	0.323231	-19.3799	1	17	9	11	14	0
hsa-miR-603	0	-50.0161	1	0	0	0	0	0		hsa-miR-548l	-0.666122	-20.0552	0.629059	15	4	10	6	0
hsa-miR-604	0	-50.0161	1	0	0	0	0	0		hsa-miR-548m	0	-50.0161	1	0	0	0	0	0
hsa-miR-605	0	-50.0161	1	0	0	0	0	0		hsa-miR-548p	1.24077	-21.4237	1	3	3	2	5	0
hsa-miR-606	0	-50.0161	1	0	0	0	0	0		hsa-miR-548q	0	-50.0161	1	0	0	0	0	0
hsa-miR-607	0	-50.0161	1	0	0	0	0	0		hsa-miR-548u	0.825732	-21.2161	0.453125	4	3	3	5	0
hsa-miR-608	0	-50.0161	1	0	0	0	0	0		hsa-miR-548v	0.655807	-21.7161	1	3	2	2	3	0
hsa-miR-609	0	-50.0161	1	0	0	0	0	0		hsa-miR-548w	-1.08116	-21.8477	1	5	1	3	2	0
hsa-miR-610	0	-50.0161	1	0	0	0	0	0		hsa-miR-548x	-26.387	-36.8225	1	1	0	1	0	0
hsa-miR-611	0	-50.0161	1	0	0	0	0	0		hsa-miR-550	0.00810832	-18.0704	1	47	20	31	31	0
hsa-miR-612	0	-50.0161	1	0	0	0	0	0		hsa-miR-551b	0.240769	-21.5086	1	4	2	3	3	0
hsa-miR-613	0	-50.0161	1	0	0	0	0	0		hsa-miR-552	0	-50.0161	1	0	0	0	0	0
hsa-miR-614	0	-50.0161	1	0	0	0	0	0		hsa-miR-553	0	-50.0161	1	0	0	0	0	0
hsa-miR-615-3p	31.6085	-34.2118	1	1	0	0	0	0		hsa-miR-554	0	-50.0161	1	0	0	0	0	0
hsa-miR-615-5p	0	-50.0161	1	0	0	0	0	0		hsa-miR-555	0	-50.0161	1	0	0	0	0	0
hsa-miR-616	0	-50.0161	1	0	0	0	0	0		hsa-miR-556-3p	-27.387	-36.3225	1	2	0	1	0	0
hsa-miR-616*	0	-50.0161	1	0	0	0	0	0		hsa-miR-557	0	-50.0161	1	0	0	0	0	0
hsa-miR-617	0	-50.0161	1	0	0	0	0	0		hsa-miR-558	0	-50.0161	1	0	0	0	0	0
hsa-miR-618	33.9304	-33.0509	0.25	5	0	2	0	0		hsa-miR-559	0	-50.0161	1	0	0	0	0	0
hsa-miR-619	0	-50.0161	1	0	0	0	0	0		hsa-miR-562	0	-50.0161	1	0	0	0	0	0
hsa-miR-620	0	-50.0161	1	0	0	0	0	0		hsa-miR-563	0	-50.0161	1	0	0	0	0	0
hsa-miR-621	0	-50.0161	1	0	0	0	0	0		hsa-miR-564	0	-50.0161	1	0	0	0	0	0
hsa-miR-622	0	-50.0161	1	0	0	0	0	0		hsa-miR-566	0	-50.0161	1	0	0	0	0	0
hsa-miR-623	0	-50.0161	1	0	0	0	0	0		hsa-miR-567	0	-50.0161	1	0	0	0	0	0
hsa-miR-624	32.6085	-33.7118	1	2	0	1	0	0		hsa-miR-568	0	-50.0161	1	0	0	0	0	0
hsa-miR-624*	0	-50.0161	1	0	0	0	0	0		hsa-miR-569	0	-50.0161	1	0	0	0	0	0
hsa-miR-625	2.19109	-14.8027	0.143463	26	1	11	2	0		hsa-miR-570	0.3663	-19.9864	0.803619	11	6	7	9	0
hsa-miR-625*	0.535047	-13.6307	0.690038	33	4	14	10	0		hsa-miR-571	0	-50.0161	1	0	0	0	0	0
hsa-miR-626	0	-50.0161	1	0	0	0	0	0		hsa-miR-572	0	-50.0161	1	0	0	0	0	0
hsa-miR-627	33.6085	-33.2118	0.25	4	0	2	0	0		hsa-miR-574-3p	-0.0433744	-14.1669	0.69256	716	294	466	452	0
hsa-miR-628-3p	0	-50.0161	1	0	0	0	0	0		hsa-miR-575	0	-50.0161	1	0	0	0	0	0
hsa-miR-628-5p	31.6085	-34.2118	1	1	0	0	0	0		hsa-miR-576-3p	0.0684535	-16.3564	0.777921	151	67	98	103	0
hsa-miR-629	0.411218	-12.8853	0.532709	53	7	22	17	0		hsa-miR-576-5p	-0.244658	-18.359	0.677809	42	15	27	23	0
hsa-miR-629*	31.6085	-34.2118	1	1	0	0	0	0		hsa-miR-578	-26.387	-36.8225	1	1	0	1	0	0
hsa-miR-630	0	-50.0161	1	0	0	0	0	0		hsa-miR-583	0	-50.0161	1	0	0	0	0	0
hsa-miR-631	0	-50.0161	1	0	0	0	0	0		hsa-miR-585	0	-50.0161	1	0	0	0	0	0
hsa-miR-632	0	-50.0161	1	0	0	0	0	0		hsa-miR-587	0	-50.0161	1	0	0	0	0	0
hsa-miR-633	0	-50.0161	1	0	0	0	0	0		hsa-miR-588	0.0183767	-20.8125	1	7	3	5	5	0
hsa-miR-634	0	-50.0161	1	0	0	0	0	0		hsa-miR-590-5p	-0.299799	-18.7789	0.522397	32	11	21	17	0
hsa-miR-635	0	-50.0161	1	0	0	0	0	0		hsa-miR-591	0	-50.0161	1	0	0	0	0	0
hsa-miR-636	31.6085	-34.2118	1	1	0	0	0	0		hsa-miR-593	0	-50.0161	1	0	0	0	0	0
hsa-miR-637	0	-50.0161	1	0	0	0	0	0		hsa-miR-593*	0	-50.0161	1	0	0	0	0	0
hsa-miR-638	0	-50.0161	1	0	0	0	0	0		hsa-miR-595	0	-50.0161	1	0	0	0	0	0
hsa-miR-639	0	-50.0161	1	0	0	0	0	0		hsa-miR-596	0	-50.0161	1	0	0	0	0	0
hsa-miR-640	0	-50.0161	1	0	0	0	0	0		hsa-miR-597	0.240769	-20.1867	0.790527	10	5	6	8	0
hsa-miR-641	33.9304	-33.0509	0.25	5	0	2	0	0		hsa-miR-598	0.0894598	-15.7325	0.649105	231	104	150	160	0
hsa-miR-642	0	-50.0161	1	0	0	0	0	0		hsa-miR-599	0	-50.0161	1	0	0	0	0	0
hsa-miR-643	0	-50.0161	1	0	0	0	0	0		hsa-miR-600	-26.387	-36.8225	1	1	0	1	0	0
hsa-miR-644	0	-50.0161	1	0	0	0	0	0		hsa-miR-601	0	-50.0161	1	0	0	0	0	0
hsa-miR-645	0	-50.0161	1	0	0	0	0	0		hsa-miR-602	0	-50.0161	1	0	0	0	0	0
hsa-miR-646	0	-50.0161	1	0	0	0	0	0		hsa-miR-603	0	-50.0161	1	0	0	0	0	0
hsa-miR-647	0	-50.0161	1	0	0	0	0	0		hsa-miR-604	0	-50.0161	1	0	0	0	0	0
hsa-miR-648	0	-50.0161	1	0	0	0	0	0		hsa-miR-605	-27.387	-36.3225	1	2	0	1	0	0
hsa-miR-649	0	-50.0161	1	0	0	0	0	0		hsa-miR-606	0	-50.0161	1	0	0	0	0	0
hsa-miR-650	0	-50.0161	1	0	0	0	0	0		hsa-miR-607	0	-50.0161	1	0	0	0	0	0
hsa-miR-653	0	-50.0161	1	0	0	0	0	0		hsa-miR-608	0	-50.0161	1	0	0	0	0	0
hsa-miR-654-3p	33.1934	-33.4193	0.5	3	0	1	0	0		hsa-miR-609	0	-50.0161	1	0	0	0	0	0
hsa-miR-654-5p	31.6085	-34.2118	1	1	0	0	0	0		hsa-miR-610	-27.387	-36.3225	1	2	0	1	0	0
hsa-miR-655	31.6085	-34.2118	1	1	0	0	0	0		hsa-miR-611	0	-50.0161	1	0	0	0	0	0
hsa-miR-656	32.6085	-33.7118	1	2	0	1	0	0		hsa-miR-612	27.6278	-36.2021	1	0	1	0	2	0
hsa-miR-657	0	-50.0161	1	0	0	0	0	0		hsa-miR-613	0	-50.0161	1	0	0	0	0	0
hsa-miR-658	0	-50.0161	1	0	0	0	0	0		hsa-miR-614	0	-50.0161	1	0	0	0	0	0
hsa-miR-659	0	-50.0161	1	0	0	0	0	0		hsa-miR-615-3p	0.240769	-18.0492	0.525773	44	22	29	34	0
hsa-miR-660	0.168725	-13.4919	0.845019	32	5	13	12	0		hsa-miR-616	0	-50.0161	1	0	0	0	0	0
hsa-miR-661	0	-50.0161	1	0	0	0	0	0		hsa-miR-617	0	-50.0161	1	0	0	0	0	0
hsa-miR-662	0	-50.0161	1	0	0	0	0	0		hsa-miR-619	0	-50.0161	1	0	0	0	0	0
hsa-miR-663	0	-50.0161	1	0	0	0	0	0		hsa-miR-620	0	-50.0161	1	0	0	0	0	0
hsa-miR-663b	0	-50.0161	1	0	0	0	0	0		hsa-miR-621	0	-50.0161	1	0	0	0	0	0
hsa-miR-664*	0	-50.0161	1	0	0	0	0	0		hsa-miR-622	0	-50.0161	1	0	0	0	0	0
hsa-miR-665	0	-50.0161	1	0	0	0	0	0		hsa-miR-623	0	-50.0161	1	0	0	0	0	0
hsa-miR-668	0	-50.0161	1	0	0	0	0	0		hsa-miR-624	-1.56659	-21.605	0.453125	7	1	5	2	0
hsa-miR-670	0	-50.0161	1	0	0	0	0	0		hsa-miR-626	0	-50.0161	1	0	0	0	0	0
hsa-miR-671-3p	0.490653	-15.6529	1	8	1	3	2	0		hsa-miR-628-3p	1.24077	-23.0086	1	1	1	1	2	0
hsa-miR-671-5p	-0.0499156	-14.9232	1	11	2	5	5	0		hsa-miR-630	0	-50.0161	1	0	0	0	0	0
hsa-miR-675	0	-50.0161	1	0	0	0	0	0		hsa-miR-631	0	-50.0161	1	0	0	0	0	0
hsa-miR-675*	0	-50.0161	1	0	0	0	0	0		hsa-miR-632	0	-50.0161	1	0	0	0	0	0
hsa-miR-7	0.0445884	-7.99942	0.700983	1380	235	578	561	0		hsa-miR-633	0	-50.0161	1	0	0	0	0	0
hsa-miR-708	31.6085	-34.2118	1	1	0	0	0	0		hsa-miR-634	0	-50.0161	1	0	0	0	0	0
hsa-miR-708*	0	-50.0161	1	0	0	0	0	0		hsa-miR-635	0	-50.0161	1	0	0	0	0	0
hsa-miR-7-1*	33.6085	-33.2118	0.25	4	0	2	0	0		hsa-miR-636	-0.759231	-22.0086	1	4	1	3	2	0
hsa-miR-711	0	-50.0161	1	0	0	0	0	0		hsa-miR-637	0	-50.0161	1	0	0	0	0	0
hsa-miR-718	0	-50.0161	1	0	0	0	0	0		hsa-miR-638	0	-50.0161	1	0	0	0	0	0
hsa-miR-7-2*	0	-50.0161	1	0	0	0	0	0		hsa-miR-639	-26.387	-36.8225	1	1	0	1	0	0
hsa-miR-720	0.0910453	-10.8985	0.748111	188	31	79	74	0		hsa-miR-640	0	-50.0161	1	0	0	0	0	0
hsa-miR-744*	32.6085	-33.7118	1	2	0	1	0	0		hsa-miR-642	-26.387	-36.8225	1	1	0	1	0	0
hsa-miR-758	32.6085	-33.7118	1	2	0	1	0	0		hsa-miR-644	0	-50.0161	1	0	0	0	0	0
hsa-miR-759	0	-50.0161	1	0	0	0	0	0		hsa-miR-645	0	-50.0161	1	0	0	0	0	0
hsa-miR-760	33.6085	-33.2118	0.25	4	0	2	0	0		hsa-miR-646	0	-50.0161	1	0	0	0	0	0
hsa-miR-761	0	-50.0161	1	0	0	0	0	0		hsa-miR-647	0	-50.0161	1	0	0	0	0	0
hsa-miR-762	0	-50.0161	1	0	0	0	0	0		hsa-miR-648	0	-50.0161	1	0	0	0	0	0
hsa-miR-764	0	-50.0161	1	0	0	0	0	0		hsa-miR-649	0	-50.0161	1	0	0	0	0	0
hsa-miR-765	0	-50.0161	1	0	0	0	0	0		hsa-miR-650	0	-50.0161	1	0	0	0	0	0
hsa-miR-766	33.9304	-33.0509	0.25	5	0	2	0	0		hsa-miR-653	0.603339	-19.52	0.523467	14	9	9	14	0
hsa-miR-767-3p	0	-50.0161	1	0	0	0	0	0		hsa-miR-654-3p	0	-50.0161	1	0	0	0	0	0
hsa-miR-769-3p	-34.1178	-32.9571	0.5	0	1	0	2	0		hsa-miR-654-5p	0	-50.0161	1	0	0	0	0	0
hsa-miR-769-5p	0.594989	-12.2788	0.214539	86	10	36	24	0		hsa-miR-655	-26.387	-36.8225	1	1	0	1	0	0
hsa-miR-770-5p	0	-50.0161	1	0	0	0	0	0		hsa-miR-656	0	-50.0161	1	0	0	0	0	0
hsa-miR-802	0	-50.0161	1	0	0	0	0	0		hsa-miR-657	0	-50.0161	1	0	0	0	0	0
hsa-miR-873	33.9304	-33.0509	0.25	5	0	2	0	0		hsa-miR-658	0	-50.0161	1	0	0	0	0	0
hsa-miR-874	-35.1178	-32.4571	0.625	0	2	0	5	0		hsa-miR-659	0	-50.0161	1	0	0	0	0	0
hsa-miR-875-3p	0	-50.0161	1	0	0	0	0	0		hsa-miR-661	0	-50.0161	1	0	0	0	0	0
hsa-miR-875-5p	0	-50.0161	1	0	0	0	0	0		hsa-miR-662	0	-50.0161	1	0	0	0	0	0
hsa-miR-876-3p	32.6085	-33.7118	1	2	0	1	0	0		hsa-miR-665	0	-50.0161	1	0	0	0	0	0
hsa-miR-876-5p	0	-50.0161	1	0	0	0	0	0		hsa-miR-668	0	-50.0161	1	0	0	0	0	0
hsa-miR-877*	0	-50.0161	1	0	0	0	0	0		hsa-miR-670	0	-50.0161	1	0	0	0	0	0
hsa-miR-885-3p	0	-50.0161	1	0	0	0	0	0		hsa-miR-675	0	-50.0161	1	0	0	0	0	0
hsa-miR-885-5p	31.6085	-34.2118	1	1	0	0	0	0		hsa-miR-675*	0	-50.0161	1	0	0	0	0	0
hsa-miR-886-3p	-0.924385	-13.7755	0.263176	18	6	7	14	0		hsa-miR-711	0	-50.0161	1	0	0	0	0	0
hsa-miR-887	33.1934	-33.4193	0.5	3	0	1	0	0		hsa-miR-718	0	-50.0161	1	0	0	0	0	0
hsa-miR-888	0	-50.0161	1	0	0	0	0	0		hsa-miR-7-2*	-26.387	-36.8225	1	1	0	1	0	0
hsa-miR-888*	0	-50.0161	1	0	0	0	0	0		hsa-miR-758	0	-50.0161	1	0	0	0	0	0
hsa-miR-890	0	-50.0161	1	0	0	0	0	0		hsa-miR-759	0	-50.0161	1	0	0	0	0	0
hsa-miR-891a	0	-50.0161	1	0	0	0	0	0		hsa-miR-761	0	-50.0161	1	0	0	0	0	0
hsa-miR-891b	0	-50.0161	1	0	0	0	0	0		hsa-miR-762	0	-50.0161	1	0	0	0	0	0
hsa-miR-892a	0	-50.0161	1	0	0	0	0	0		hsa-miR-764	0	-50.0161	1	0	0	0	0	0
hsa-miR-892b	0	-50.0161	1	0	0	0	0	0		hsa-miR-766	-0.317226	-18.0597	0.532309	53	18	34	28	0
hsa-miR-9	0.298008	-13.7492	0.677639	28	4	12	10	0		hsa-miR-770-5p	0	-50.0161	1	0	0	0	0	0
hsa-miR-9*	-0.0687746	-13.1253	1	38	7	16	17	0		hsa-miR-802	0	-50.0161	1	0	0	0	0	0
hsa-miR-920	0	-50.0161	1	0	0	0	0	0		hsa-miR-875-3p	0	-50.0161	1	0	0	0	0	0
hsa-miR-921	0	-50.0161	1	0	0	0	0	0		hsa-miR-875-5p	0	-50.0161	1	0	0	0	0	0
hsa-miR-922	0	-50.0161	1	0	0	0	0	0		hsa-miR-876-3p	0.463162	-18.8125	0.405032	24	14	16	22	0
hsa-miR-924	0	-50.0161	1	0	0	0	0	0		hsa-miR-885-3p	0	-50.0161	1	0	0	0	0	0
hsa-miR-92a-1*	-1.06877	-13.6253	0.133801	19	7	8	17	0		hsa-miR-888	0	-50.0161	1	0	0	0	0	0
hsa-miR-92a-2*	0	-50.0161	1	0	0	0	0	0		hsa-miR-888*	0	-50.0161	1	0	0	0	0	0
hsa-miR-92b	-0.509347	-13.1529	0.47313	32	8	13	19	0		hsa-miR-890	0	-50.0161	1	0	0	0	0	0
hsa-miR-92b*	33.1934	-33.4193	0.5	3	0	1	0	0		hsa-miR-891a	0	-50.0161	1	0	0	0	0	0
hsa-miR-93*	0.660578	-15.5679	1	9	1	4	2	0		hsa-miR-891b	0	-50.0161	1	0	0	0	0	0
hsa-miR-933	0	-50.0161	1	0	0	0	0	0		hsa-miR-892a	0	-50.0161	1	0	0	0	0	0
hsa-miR-934	0	-50.0161	1	0	0	0	0	0		hsa-miR-892b	0	-50.0161	1	0	0	0	0	0
hsa-miR-935	31.6085	-34.2118	1	1	0	0	0	0		hsa-miR-920	0	-50.0161	1	0	0	0	0	0
hsa-miR-936	0	-50.0161	1	0	0	0	0	0		hsa-miR-921	0	-50.0161	1	0	0	0	0	0
hsa-miR-937	-34.1178	-32.9571	0.5	0	1	0	2	0		hsa-miR-922	0	-50.0161	1	0	0	0	0	0
hsa-miR-938	0	-50.0161	1	0	0	0	0	0		hsa-miR-924	0	-50.0161	1	0	0	0	0	0
hsa-miR-939	0	-50.0161	1	0	0	0	0	0		hsa-miR-92a-2*	0	-50.0161	1	0	0	0	0	0
hsa-miR-940	33.1934	-33.4193	0.5	3	0	1	0	0		hsa-miR-92b*	0.118779	-18.3602	0.887725	37	17	24	26	0
hsa-miR-941	0.0756153	-13.5385	1	30	5	13	12	0		hsa-miR-934	-0.344193	-22.2161	1	3	1	2	2	0
hsa-miR-942	34.6085	-32.7118	0.375	8	0	3	0	0		hsa-miR-935	1.24077	-23.0086	1	1	1	1	2	0
hsa-miR-943	0	-50.0161	1	0	0	0	0	0		hsa-miR-936	0	-50.0161	1	0	0	0	0	0
hsa-miR-944	-2.50935	-17.1529	1	1	1	0	2	0		hsa-miR-938	0	-50.0161	1	0	0	0	0	0
hsa-miR-95	-34.1178	-32.9571	0.5	0	1	0	2	0		hsa-miR-940	0.311158	-18.1515	0.511842	40	21	26	32	0
hsa-miR-96*	0	-50.0161	1	0	0	0	0	0		hsa-miR-943	0	-50.0161	1	0	0	0	0	0
hsa-miR-99a	0.401101	-10.9428	0.232635	203	27	85	65	0		hsa-miR-96*	-0.081159	-21.3477	1	5	2	3	3	0
hsa-miR-99a*	31.6085	-34.2118	1	1	0	0	0	0		hsa-miR-99a*	-0.759231	-21.0086	0.507812	8	2	5	3	0
hsa-miR-99b*	0.950084	-15.4232	0.726562	11	1	5	2	0		hsa-miR-21	0.412084	-0.540559	NA	7732015	4353450	5029657	6692493	0
